# Supplementary material for: Human Extravillous Trophoblasts Require SRC-2 for Sustained Viability, Migration, and Invasion
Source: Cells. 2025 Jul 4;14(13):1024. doi: 10.3390/cells14131024 (PMC12249151; doi:10.3390/cells14131024)
Supplement: Supplementary file 1 [file cells-14-01024-s001.zip]

Archive with 2 entries (2 files):
- cells-3645076-supplementary.pdf
- cells-3645076-Table S1.xlsx
