# Supplementary material for: Human Extravillous Trophoblasts Require SRC-2 for Sustained Viability, Migration, and Invasion
Source: Cells. 2025 Jul 4;14(13):1024. doi: 10.3390/cells14131024 (PMC12249151; doi:10.3390/cells14131024)
Supplement: Supplementary file 1 [file cells-14-01024-s001.zip › cells-3645076-Table S1.xlsx]

## Sheet: HTR-8 SVneo_SRC-2 DEG
Gene	log2FoldChange	pvalue	padj	NT_siRNA_1	NT_siRNA_2	NT_siRNA_3	SRC2_siRNA_1	SRC2_siRNA_2	SRC2_siRNA_3
DDX39BP1	-8.12396	1.87e-08	2.63e-07	83.6164	19.5147	63.0869	0	0	0
ENSG00000284709	-7.7867	1.4e-07	1.66e-06	71.8243	22.8793	36.8007	0	0	0
LRRTM3	-7.43561	8.92e-07	9.01e-06	27.8721	34.9918	39.955	0	0	0
MIR4655	-6.84985	3.92e-05	0.000272263	27.8721	26.9168	13.6688	0	0	0
ENSG00000273900	-6.68765	0.000181832	0.001076	6.43203	10.7667	44.1608	0	0	0
ENSG00000271743	-6.56164	0.000174428	0.00103699	12.8641	24.2251	18.9261	0	0	0
ENSG00000285267	-6.56164	0.000174428	0.00103699	12.8641	24.2251	18.9261	0	0	0
ENSG00000289947	-6.47761	0.000248477	0.00141567	17.1521	14.8042	21.029	0	0	0
GABRG3	-6.46646	0.000315226	0.00174842	23.5841	8.07503	21.029	0	0	0
MIR3139	-6.43082	0.000334404	0.00184001	12.8641	23.5522	14.7203	0	0	0
PRSS42P	-6.34538	0.00251617	0.010706	32.1602	16.1501	0	0	0	0
ENSG00000197376	-6.32118	0.00303052	0.0125781	18.2241	0	29.4405	0	0	0
MIR3129	-6.30447	0.00134742	0.00622224	31.0881	1.34584	14.7203	0	0	0
IL9RP4	-6.29338	0.000776215	0.00384547	7.50404	10.7667	28.3891	0	0	0
ENSG00000254924	-6.15168	0.005075	0.0196122	17.1521	0	25.2347	0	0	0
ENSG00000287462	-6.14433	2.92e-06	2.62e-05	69.6803	22.2063	60.984	0	0	2.16237
HLA-DPA2	-6.13314	0.00480319	0.0187233	21.4401	20.1876	0	0	0	0
LINC02884	-6.098	0.00244454	0.0104382	27.8721	10.7667	2.1029	0	0	0
ENSG00000287656	-6.09579	0.00156525	0.00707217	19.2961	6.7292	14.7203	0	0	0
MIR4309	-6.07091	0.00603749	0.0227411	12.8641	26.9168	0	0	0	0
ALDH1A1	-6.03391	0.00228319	0.00982995	17.1521	17.4959	4.20579	0	0	0
ENSG00000230631	-6.02866	0.00660629	0.0245477	17.1521	21.5334	0	0	0	0
PIN1P1	-6.00985	0.00735129	0.0268811	0	27.5897	10.5145	0	0	0
XCR1	-6.0074	0.00782474	0.0283596	0	6.7292	31.5434	0	0	0
ENSG00000288813	-6.00222	0.00774825	0.0281381	19.2961	0	18.9261	0	0	0
ENSG00000285535	-5.98752	0.0033389	0.0136748	21.4401	14.1313	2.1029	0	0	0
ENSG00000212302	-5.96012	0.00812667	0.02926	0	12.7855	24.1833	0	0	0
FOXN3P1	-5.9598	1.49e-05	0.000113972	17.1521	30.9543	86.2187	0	0	2.16237
TDRD6-AS1	-5.88086	0.00358815	0.0145457	15.0081	5.38336	14.7203	0	0	0
ATP5MC1P3	-5.86567	0.0108298	0.0373452	0	9.42087	25.2347	0	0	0
MIR6860	-5.8556	0.0106848	0.0369298	0	17.4959	16.8232	0	0	0
GUCA2A	-5.85337	0.00693576	0.0255712	28.9441	1.34584	4.20579	0	0	0
CELA2A	-5.84258	0.0110612	0.0380187	0	16.1501	17.8746	0	0	0
FOLR1P1	-5.83721	0.0131642	0.0440323	30.0161	4.03752	0	0	0	0
IMPDH1P9	-5.764	0.00586639	0.022184	20.3681	6.7292	5.25724	0	0	0
ENSG00000228697	-5.75144	0.0141226	0.0467184	17.1521	14.8042	0	0	0	0
ENSG00000276490	-5.67339	0.00890468	0.0316767	21.4401	2.69168	6.30869	0	0	0
KRT8P22	-5.67279	0.00801941	0.0289456	15.0081	12.1126	3.15434	0	0	0
ENSG00000228490	-5.66824	0.00106228	0.00506316	9.64805	38.3564	10.5145	1.11014	0	0
ENSG00000286640	-5.6255	5.19e-05	0.000350423	23.5841	28.2626	54.6753	0	0	2.16237
ENSG00000286783	-5.6255	5.19e-05	0.000350423	23.5841	28.2626	54.6753	0	0	2.16237
ENSG00000226152	-5.61741	0.00125346	0.00585155	9.64805	36.3377	10.5145	1.11014	0	0
HLA-DRB2	-5.57253	0.0141527	0.0467997	23.5841	2.69168	2.1029	0	0	0
ENSG00000256254	-5.54856	0.0113574	0.0388779	4.28802	6.7292	16.8232	0	0	0
ENSG00000234080	-5.5474	0.01016	0.0354006	8.57604	10.7667	8.41158	0	0	0
ENSG00000235389	-5.53007	0.0129486	0.0434075	19.2961	4.03752	4.20579	0	0	0
ENSG00000225775	-5.48733	0.013298	0.0443987	12.8641	3.3646	10.5145	0	0	0
ENSG00000286030	-5.48236	0.00109242	0.00519444	51.4562	412.5	21.029	2.22027	0	8.64949
ENSG00000286926	-5.47821	0.0132935	0.0443872	6.43203	5.38336	14.7203	0	0	0
ENSG00000227301	-5.47703	0.0127116	0.042763	10.7201	9.42087	6.30869	0	0	0
LINC00868	-5.44487	0.0150302	0.0492571	4.28802	14.1313	7.36014	0	0	0
ENSG00000273107	-5.43736	0.00209356	0.00911133	27.8721	8.74795	13.6688	1.11014	0	0
ENSG00000262213	-5.30541	0.000275702	0.00155156	30.0161	17.4959	36.8007	0	2.07857	0
ENSG00000224256	-5.19216	0.000498896	0.00260812	40.7362	26.2439	12.6174	2.22027	0	0
STYXL2	-5.06692	2.22e-09	3.74e-08	82.5444	60.5628	73.6014	2.22027	2.07857	2.16237
ENSG00000287969	-5.05938	0.00123555	0.00578102	20.3681	41.721	8.41158	0	2.07857	0
LINC01043	-5.00162	0.008484	0.0303468	19.2961	9.42087	8.41158	0	1.03929	0
LINC01944	-4.98239	0.0109709	0.0377513	21.4401	2.69168	12.6174	0	1.03929	0
ENSG00000267868	-4.94984	2.04e-08	2.85e-07	63.2483	120.453	86.2187	8.88108	0	0
RORB	-4.90353	0.00375917	0.0151517	19.2961	41.721	2.1029	0	2.07857	0
LINC02963	-4.86634	0.0141276	0.0467303	21.4401	4.03752	8.41158	0	0	1.08119
OR4K7P	-4.85379	0.012563	0.0423374	10.7201	8.07503	14.7203	0	1.03929	0
R3HDM2P1	-4.71418	1.76e-05	0.000132678	68.6083	36.3377	36.8007	0	0	5.40593
ATF4P2	-4.7098	0.0034917	0.0141929	10.7201	23.5522	22.0804	0	0	2.16237
ENSG00000259935	-4.70011	0.00271896	0.0114475	27.8721	12.1126	15.7717	0	1.03929	1.08119
PIP5K1P2	-4.69994	0.00535265	0.0205064	4.28802	31.6272	18.9261	0	2.07857	0
ENSG00000261145	-4.64284	0.00425568	0.0168574	34.3042	6.7292	12.6174	0	1.03929	1.08119
MRPS18CP6	-4.63762	0.00744634	0.027187	2.14401	28.2626	23.1319	0	0	2.16237
ISCA2P1	-4.60038	0.00540564	0.0206737	19.2961	21.5334	10.5145	0	2.07857	0
RN7SL174P	-4.51828	0.00950665	0.0334788	9.64805	5.38336	33.6463	0	2.07857	0
DNM1P28	-4.5101	1.76e-06	1.66e-05	58.9603	68.6378	46.2637	6.66081	0	1.08119
ENSG00000269167	-4.47918	0.0148433	0.0487388	38.5922	1.34584	8.41158	0	0	2.16237
ENSG00000236740	-4.47154	0.0119313	0.0405361	15.0081	2.69168	29.4405	0	2.07857	0
TMPRSS3	-4.38975	2.17e-05	0.000160528	27.8721	33.646	74.6528	4.44054	2.07857	0
ATF4P1	-4.35875	0.0116896	0.0398435	10.7201	22.8793	10.5145	0	0	2.16237
TUBB8P7	-4.32141	0.00204952	0.00894278	103.985	25.5709	1372.14	25.5331	31.1786	18.3802
ENSG00000288105	-4.31972	0.0132124	0.0441618	10.7201	18.8417	12.6174	0	2.07857	0
ENSG00000254928	-4.30519	0.000414717	0.00221732	34.3042	18.8417	31.5434	0	2.07857	2.16237
ENSG00000275540	-4.19409	0.00999003	0.0349096	0	41.0481	37.8521	0	0	4.32475
ENSG00000237852	-4.00994	0.0026506	0.0112011	109.345	1.34584	10.5145	3.33041	4.15715	0
ENSG00000258973	-3.95081	0.00919893	0.0325526	30.0161	8.07503	12.6174	2.22027	0	1.08119
ENSG00000285511	-3.95081	0.00919893	0.0325526	30.0161	8.07503	12.6174	2.22027	0	1.08119
ENSG00000226398	-3.93909	0.00163157	0.007331	28.9441	13.4584	58.8811	6.66081	0	0
CPB1	-3.93525	5.6e-48	2.87e-45	752.548	1051.77	990.464	72.1588	36.3751	74.6019
DNM1P50	-3.91398	1.24e-05	9.71e-05	57.8883	59.2169	46.2637	3.33041	0	7.56831
ENSG00000291157	-3.91136	0.00012121	0.000750744	23.5841	43.7398	63.0869	2.22027	0	6.48712
ENSG00000290621	-3.88089	0.000150751	0.000911542	23.5841	41.0481	63.0869	2.22027	0	6.48712
ENSG00000259977	-3.8347	3.08e-08	4.18e-07	101.84	84.7879	106.196	3.33041	2.07857	15.1366
PDE3A-AS1	-3.78979	0.00132745	0.00614212	25.7281	48.4502	13.6688	0	4.15715	2.16237
ENSG00000287500	-3.72708	0.00328596	0.0134829	12.8641	36.3377	21.029	0	3.11786	2.16237
HMGN2P21	-3.72695	2.24e-14	8.6e-13	370.914	149.388	333.309	26.6432	31.1786	6.48712
FCGR1A	-3.72119	0.000674975	0.00340813	2.14401	100.265	99.8876	13.3216	1.03929	1.08119
ENSG00000270789	-3.68263	0.00121756	0.00570827	4.28802	61.9086	71.4985	0	2.07857	8.64949
ENSG00000231412	-3.67716	0.00754218	0.0274941	17.1521	14.8042	23.1319	2.22027	2.07857	0
ENSG00000267653	-3.65799	0.00915208	0.0324199	21.4401	22.8793	9.46303	0	2.07857	2.16237
ENSG00000290739	-3.65103	0.00484713	0.0188753	123.281	40.3752	1404.73	39.9649	40.5322	44.3287
CAPN6	-3.61596	4.76e-103	2.01e-99	3610.51	5263.58	4058.59	366.345	311.786	377.334
NCAM1-AS1	-3.61551	0.0140295	0.046447	4.28802	17.4959	30.492	0	2.07857	2.16237
SELENBP1	-3.56362	3.29e-17	1.89e-15	175.809	261.093	296.508	14.4318	30.1393	17.299
ECEL1P1	-3.54395	9.19e-14	3.21e-12	118.993	185.053	237.627	19.9824	11.4322	15.1366
PABPC1P8	-3.53344	0.00424979	0.0168388	17.1521	59.2169	25.2347	8.88108	0	0
ENSG00000259286	-3.53172	0.00528265	0.0202998	31.0881	37.0106	6.30869	3.33041	3.11786	0
MIR550A2	-3.50686	0.00368577	0.0148784	34.3042	18.1688	22.0804	4.44054	0	2.16237
MIR550B2	-3.50686	0.00368577	0.0148784	34.3042	18.1688	22.0804	4.44054	0	2.16237
MIR1301	-3.49232	0.0085254	0.030482	10.7201	16.823	33.6463	2.22027	0	3.24356
ENSG00000259213	-3.47439	0.00894228	0.0317819	31.0881	20.1876	22.0804	6.66081	0	0
LINC02003	-3.46328	0.0105314	0.0364834	38.5922	19.5147	14.7203	6.66081	0	0
PRB1	-3.46314	0.00782028	0.0283483	46.0962	26.2439	12.6174	7.77095	0	0
KCNE3	-3.4596	2.96e-05	0.000211859	54.6723	60.5628	39.955	8.88108	2.07857	3.24356
ENSG00000266599	-3.43209	0.00199114	0.00871563	37.5202	20.8605	33.6463	2.22027	6.23572	0
CSGALNACT2P1	-3.38285	0.00401182	0.0160317	18.2241	24.2251	36.8007	5.55068	2.07857	0
SYTL5	-3.38204	3.8e-73	5.72e-70	1349.65	1273.84	1335.34	113.234	124.714	141.635
ENSG00000270994	-3.34041	0.0103436	0.0359398	15.0081	39.0293	10.5145	2.22027	4.15715	0
RPL36P7	-3.32241	0.00514503	0.0198465	32.1602	29.6085	13.6688	4.44054	3.11786	0
HMGN1P35	-3.30699	0.0152024	0.0497321	38.5922	4.03752	21.029	2.22027	4.15715	0
ENSG00000271333	-3.28441	0.0120004	0.040735	0	69.9836	56.7782	3.33041	0	9.73068
CCN5	-3.24211	1.23e-73	1.92e-70	1946.76	2283.22	2255.36	258.661	179.797	247.592
NDUFB4P3	-3.24056	0.0143094	0.0472465	2.14401	12.7855	55.7267	1.11014	4.15715	2.16237
C3orf22	-3.23595	0.00804752	0.0290191	6.43203	24.2251	51.5209	4.44054	0	4.32475
LEFTY2	-3.22841	0.00578757	0.0219312	32.1602	34.3189	14.7203	2.22027	0	6.48712
CDRT15P7	-3.22646	0.0123807	0.0418267	25.7281	12.1126	23.1319	4.44054	2.07857	0
MKRN5P	-3.22129	3.09e-06	2.76e-05	83.6164	48.4502	130.38	6.66081	4.15715	17.299
PRSS50	-3.21722	0.00143627	0.00657626	38.5922	12.1126	50.4695	5.55068	2.07857	3.24356
FOLR1	-3.21023	1.33e-30	2.55e-28	709.667	1029.57	712.882	56.6169	120.557	87.5761
ENSG00000288993	-3.19049	0.00225268	0.00971548	43.9522	12.1126	32.5949	2.22027	3.11786	4.32475
CRTC1P1	-3.18544	0.000415953	0.00222308	30.0161	61.2357	34.6978	1.11014	6.23572	6.48712
ENSG00000282068	-3.18453	0.00127129	0.00591934	25.7281	46.4314	90.4245	0	15.5893	2.16237
ENSG00000270369	-3.18163	0.0123335	0.0416942	47.1682	22.2063	18.9261	0	0	9.73068
C18orf63	-3.16807	0.0100666	0.0351422	5.36003	34.3189	27.3376	2.22027	4.15715	1.08119
ENSG00000254941	-3.16676	1.28e-07	1.53e-06	94.3365	109.013	86.2187	14.4318	13.5107	4.32475
RNA5SP74	-3.15687	0.0122578	0.041468	26.8001	26.9168	30.492	0	9.35359	0
ENSG00000280276	-3.15171	0.00241617	0.0103359	21.4401	32.3001	52.5724	4.44054	0	7.56831
ENSG00000235705	-3.15065	0.00461276	0.018078	19.2961	28.2626	46.2637	0	8.3143	2.16237
ENSG00000286258	-3.13363	0.0101273	0.0353158	19.2961	18.1688	29.4405	3.33041	0	4.32475
OR6L1P	-3.11176	0.000253934	0.00144227	56.8163	49.1231	121.968	19.9824	0	6.48712
ENSG00000289252	-3.10182	7.15e-19	4.88e-17	258.353	327.712	317.537	38.8547	42.6108	23.7861
PCK1	-3.09084	2.14e-21	1.95e-19	389.138	359.339	355.389	59.9473	39.4929	30.2732
HMGN2P24	-3.08036	0.00543742	0.0207707	19.2961	15.4771	37.8521	2.22027	4.15715	2.16237
PRKAR1AP1	-3.06865	0.00707382	0.0259937	27.8721	14.8042	37.8521	0	5.19644	4.32475
OR51E1	-3.04516	0.0108204	0.0373188	4.28802	30.9543	35.7492	2.22027	2.07857	4.32475
DCN	-3.0427	1.22e-60	1.12e-57	1379.67	1607.6	1317.46	196.494	164.207	162.178
FOXS1	-3.01622	2.08e-11	4.98e-10	375.202	348.572	365.904	86.5905	35.3358	12.9742
GLP2R	-2.9991	5.79e-56	4.36e-53	1416.12	1223.37	1208.11	176.511	166.286	138.392
MYL3	-2.9732	1.65e-25	2.18e-23	382.706	398.368	417.425	48.8459	56.1215	47.5722
ENSG00000267305	-2.97273	8.8e-14	3.08e-12	171.521	310.216	208.187	27.7534	34.2965	25.9485
ENSG00000260496	-2.95951	0.000297998	0.00166249	32.1602	43.0668	58.8811	4.44054	4.15715	8.64949
KANK4	-2.95841	5.16e-17	2.9e-15	437.378	546.411	512.055	64.3878	99.7716	28.1109
VIPR2	-2.95478	1.5e-11	3.66e-10	149.009	309.543	206.084	17.7622	28.0608	40.0039
ALPG	-2.94822	2.08e-30	3.92e-28	815.796	968.331	790.689	85.4804	89.3787	158.934
OLFML1	-2.93029	1.65e-23	1.85e-21	645.347	711.949	846.416	95.4716	139.265	54.0593
ARHGEF15	-2.9227	0.0108122	0.0372937	23.5841	10.7667	31.5434	4.44054	2.07857	2.16237
ENSG00000232334	-2.90797	0.00897083	0.0318663	36.4482	10.7667	25.2347	2.22027	5.19644	2.16237
ENSG00000228877	-2.90709	0.00113205	0.00535869	45.0242	43.0668	24.1833	2.22027	6.23572	6.48712
PRO1804	-2.90246	0.00230569	0.0099197	77.1844	26.9168	25.2347	2.22027	2.07857	12.9742
IFNL3P1	-2.89025	0.00478651	0.0186704	17.1521	30.9543	73.6014	9.99122	0	6.48712
ENSG00000288990	-2.87264	0.0079895	0.0288599	36.4482	15.4771	42.0579	4.44054	8.3143	0
LINC02975	-2.87141	0.00118204	0.00555972	64.3203	60.5628	42.0579	16.652	6.23572	0
APP-DT	-2.85645	0.000644616	0.00327756	17.1521	161.501	38.9036	6.66081	6.23572	17.299
IFI44L	-2.85276	8.53e-11	1.86e-09	154.369	146.024	175.592	28.8635	18.7072	18.3802
ENSG00000248576	-2.83834	0.000112875	0.000705304	52.5283	62.5815	68.3441	2.22027	10.3929	12.9742
MYOZ1	-2.82783	1.31e-28	2.19e-26	556.371	600.917	523.621	91.0311	83.143	62.7088
ENSG00000235979	-2.81836	0.0043776	0.0172899	40.7362	48.4502	23.1319	0	8.3143	7.56831
MGC27382	-2.81689	0.0120487	0.0408824	32.1602	26.2439	9.46303	2.22027	4.15715	3.24356
MIR3972	-2.81303	0.0130431	0.0436723	51.4562	2.69168	37.8521	6.66081	2.07857	4.32475
RPL35AP4	-2.80596	0.00811014	0.0292055	33.2322	19.5147	46.2637	4.44054	0	9.73068
WBP1P2	-2.79816	2.41e-34	5.79e-32	885.476	650.713	812.769	123.225	99.7716	114.606
OR1F12P	-2.79449	0.0149513	0.0490553	30.0161	17.4959	26.2862	0	6.23572	4.32475
ENSG00000286538	-2.79083	0.00248447	0.0105901	45.0242	24.2251	35.7492	4.44054	2.07857	8.64949
ENSG00000262636	-2.77935	0.00317595	0.0130863	24.6561	36.3377	93.5789	9.99122	12.4714	0
LINC01913	-2.77086	0.010077	0.0351609	30.0161	32.3001	25.2347	0	4.15715	8.64949
ENSG00000279108	-2.76806	0.00192083	0.00844951	25.7281	48.4502	142.997	0	16.6286	15.1366
VIT	-2.75939	2.51e-30	4.7e-28	828.66	824.999	826.438	166.52	104.968	95.1444
BFSP2-AS1	-2.7553	0.000512852	0.00267344	120.065	54.5065	77.8071	31.0838	2.07857	4.32475
OR6L2P	-2.75244	8.6e-08	1.07e-06	100.768	119.107	188.209	19.9824	11.4322	29.192
SCIN	-2.7411	5.87e-09	9.09e-08	136.145	133.911	117.762	19.9824	22.8643	15.1366
ENSG00000279781	-2.74078	0.00196423	0.00861436	64.3203	29.6085	71.4985	12.2115	12.4714	0
TMEM119	-2.733	0.000298423	0.00166442	135.073	76.0399	49.4181	14.4318	1.03929	23.7861
SEMA5B	-2.71958	8.67e-23	9.23e-21	381.634	460.277	418.476	57.727	62.3572	71.3583
RN7SKP185	-2.71193	0.000194526	0.00114196	48.2402	99.5921	93.5789	11.1014	2.07857	23.7861
ENSG00000206549	-2.70721	0.00167782	0.00751718	79.3284	12.1126	56.7782	5.55068	6.23572	10.8119
ENSG00000261888	-2.69331	1.96e-26	2.8e-24	760.052	901.712	977.847	189.833	97.693	121.093
MYLK3	-2.69289	1.85e-40	6.66e-38	979.813	1050.43	1140.82	134.326	187.072	168.665
ENSG00000258380	-2.69234	0.00536583	0.0205494	47.1682	29.6085	21.029	3.33041	2.07857	9.73068
GADL1	-2.68459	3.11e-21	2.74e-19	408.434	440.762	390.087	59.9473	54.0429	78.9266
KRT8P35	-2.6833	0.000132863	0.000814112	69.6803	61.9086	48.3666	13.3216	10.3929	4.32475
ENSG00000251199	-2.68105	5.79e-06	4.84e-05	82.5444	84.1149	67.2927	11.1014	14.55	10.8119
ENSG00000230928	-2.68075	1.2e-29	2.18e-27	1946.76	1302.1	1794.82	370.785	223.447	192.451
IL21-AS1	-2.68008	7.49e-18	4.62e-16	524.211	369.433	403.756	82.15	43.6501	76.7643
CDK2AP2P2	-2.67577	0.0120739	0.0409512	17.1521	24.2251	27.3376	4.44054	4.15715	2.16237
ENSG00000231067	-2.67554	2.22e-07	2.53e-06	173.665	221.391	131.431	51.0662	20.7857	10.8119
KCNH5	-2.67352	7e-08	8.84e-07	112.561	113.05	189.261	31.0838	14.55	19.4614
ENSG00000227150	-2.65898	0.000202067	0.00118201	43.9522	101.611	89.3731	2.22027	18.7072	16.2178
THSD7A	-2.64057	0.000406401	0.00217977	86.8324	50.469	46.2637	18.8723	4.15715	6.48712
ENSG00000291258	-2.62919	5.74e-12	1.51e-10	441.666	427.304	452.123	122.115	29.1	62.7088
BMF-AS1	-2.6249	2.19e-40	7.81e-38	1566.2	1783.91	1427.87	320.829	202.661	251.917
FOXN1	-2.61124	0.000728106	0.00363708	54.6723	76.7128	46.2637	4.44054	4.15715	20.5425
ELOA2	-2.60434	0.00318496	0.0131167	33.2322	35.6647	43.1094	11.1014	5.19644	2.16237
UNC93B5	-2.59775	0.00068776	0.00346389	69.6803	98.9192	35.7492	19.9824	2.07857	11.8931
PDCD6IPP2	-2.58583	4.94e-12	1.32e-10	441.666	420.575	458.431	126.555	33.2572	60.5465
MYO7A	-2.58334	3.76e-25	4.81e-23	650.707	565.925	523.621	113.234	80.0251	97.3068
MXRA5Y	-2.57745	0.0138999	0.046076	18.2241	28.9355	23.1319	2.22027	4.15715	5.40593
RBP3	-2.5724	0.00281717	0.0117961	53.6003	32.9731	49.4181	8.88108	1.03929	12.9742
FGFBP2	-2.57218	0.00500931	0.0194011	60.0323	28.2626	21.029	4.44054	3.11786	10.8119
FDCSP	-2.5687	0.0114324	0.0390973	52.5283	18.1688	37.8521	8.88108	9.35359	0
P2RX1	-2.55785	1.78e-06	1.67e-05	87.9044	94.8817	145.1	15.5419	27.0215	12.9742
CALM2P3	-2.55734	1e-11	2.52e-10	892.98	294.066	570.936	150.978	66.5144	81.089
ENSG00000254780	-2.54227	0.00634908	0.0237197	19.2961	26.9168	48.3666	7.77095	4.15715	4.32475
LINC01750	-2.5407	0.00339388	0.0138608	63.2483	77.3857	36.8007	13.3216	0	17.299
C10orf105	-2.53511	6.6e-36	1.79e-33	1013.04	978.425	1259.63	215.366	171.482	174.071
SULT2B1	-2.51277	6.83e-32	1.44e-29	2256.57	2382.81	1862.11	485.129	248.39	406.526
MIR6719	-2.5094	3.61e-05	0.000252809	210.113	82.7691	159.82	35.5243	39.4929	4.32475
ENSG00000280085	-2.50665	0.00617659	0.0231871	36.4482	36.3377	25.2347	8.88108	6.23572	2.16237
ZNF705EP	-2.49794	0.00109838	0.00521689	32.1602	63.9274	49.4181	11.1014	10.3929	4.32475
SLITRK1	-2.49781	2.79e-10	5.61e-09	150.081	193.801	262.862	31.0838	39.4929	36.7604
LINC00689	-2.49226	1.11e-24	1.37e-22	543.507	855.954	807.512	122.115	131.989	138.392
FAM238C	-2.48768	0.00626234	0.0234559	52.5283	26.2439	35.7492	8.88108	10.3929	1.08119
LINC00670	-2.48294	7.47e-14	2.66e-12	273.361	276.57	272.325	36.6345	51.9644	58.3841
SGCG	-2.47396	5.58e-15	2.33e-13	296.945	298.103	471.049	64.3878	58.2001	69.196
LINC00239	-2.47189	0.00794112	0.0287049	48.2402	20.1876	37.8521	2.22027	12.4714	4.32475
ENSG00000216307	-2.47028	0.00327504	0.0134446	30.0161	28.9355	60.984	6.66081	4.15715	10.8119
ENSG00000289738	-2.46744	3.91e-52	2.29e-49	29649.5	21161.3	24281.1	5592.86	4346.3	3638.19
POU5F1B	-2.46511	0.00532431	0.0204257	53.6003	61.2357	37.8521	0	12.4714	15.1366
ENSG00000238085	-2.46417	0.000930674	0.00449746	40.7362	33.646	79.91	6.66081	10.3929	10.8119
TNNI1	-2.43587	1.45e-12	4.22e-11	276.577	331.749	303.868	61.0574	34.2965	73.5207
TATDN2P3	-2.43454	9.28e-08	1.15e-06	141.505	191.109	151.408	26.6432	17.6679	45.4098
TMEM231P1	-2.43322	8.16e-07	8.31e-06	189.745	97.5733	421.631	55.5068	28.0608	47.5722
FCN3	-2.43209	3.58e-06	3.15e-05	159.729	211.297	202.929	35.5243	8.3143	62.7088
GATA1	-2.429	0.00238341	0.0102113	85.7604	80.0774	73.6014	29.9736	14.55	0
ECEL1P2	-2.42839	3.2e-10	6.36e-09	254.065	187.745	180.849	49.9561	31.1786	34.598
ACOXL-AS1	-2.42632	0.00460532	0.0180539	64.3203	70.6566	16.8232	13.3216	2.07857	12.9742
ENSG00000253629	-2.42211	0.000194993	0.00114423	69.6803	78.0587	72.5499	23.3128	12.4714	5.40593
TRIM29	-2.42037	0.000778404	0.00385268	47.1682	51.1419	84.1158	6.66081	20.7857	6.48712
HNRNPA1P61	-2.41309	0.00731147	0.0267573	28.9441	37.6835	25.2347	6.66081	4.15715	6.48712
KLHDC7A	-2.41268	3.34e-09	5.43e-08	306.593	156.79	206.084	55.5068	29.1	41.0851
IFITM3P6	-2.41056	0.0103285	0.0359047	36.4482	20.8605	34.6978	8.88108	6.23572	2.16237
CDC42EP3P1	-2.40615	5.19e-05	0.000350897	94.3365	67.9649	177.695	7.77095	29.1	27.0297
SFTPA1	-2.403	8.57e-05	0.000550425	51.4562	96.9004	96.7332	22.2027	15.5893	8.64949
COL4A4	-2.39445	8.08e-53	4.93e-50	2946.94	2907.69	2880.97	668.301	508.212	485.453
KRT4	-2.39168	0.000584398	0.00300144	139.361	67.9649	28.3891	8.88108	20.7857	15.1366
NXPH2	-2.39055	7.41e-05	0.000482578	73.9684	76.7128	129.328	6.66081	24.9429	21.6237
TMEM52B	-2.38698	8.65e-11	1.89e-09	332.322	541.7	344.875	48.8459	126.793	57.3029
ENSG00000205018	-2.38205	7.17e-05	0.000468825	69.6803	68.6378	98.8361	17.7622	8.3143	19.4614
CPA3	-2.38093	9.9e-07	9.86e-06	174.737	236.195	233.421	17.7622	25.9822	80.0078
PTH1R	-2.37233	4.51e-32	9.65e-30	852.244	1092.15	1116.64	199.824	179.797	211.913
SEPTIN14P22	-2.3709	0.00401727	0.0160489	42.8802	24.898	44.1608	8.88108	6.23572	6.48712
ENSG00000225512	-2.37076	1.77e-13	5.93e-12	450.242	863.356	390.087	136.547	108.086	85.4138
CABCOCO1	-2.36962	0.000200508	0.00117365	49.3122	79.4045	75.7042	7.77095	16.6286	15.1366
NCBP2L	-2.367	0.012496	0.0421522	46.0962	66.619	27.3376	8.88108	0	18.3802
RPL37AP8	-2.36344	0.000878467	0.00427855	55.7443	67.9649	49.4181	19.9824	6.23572	7.56831
ANKRD2	-2.36155	2.49e-31	4.94e-29	1044.13	917.189	840.107	178.732	163.168	203.263
MIR1180	-2.3579	0.0066123	0.0245679	120.065	23.5522	22.0804	4.44054	8.3143	19.4614
TNNC1	-2.35786	1.74e-35	4.61e-33	1824.55	1779.87	1734.89	385.217	252.547	404.364
ENSG00000287603	-2.35598	1.93e-17	1.15e-15	660.355	996.594	606.685	180.952	97.693	164.34
ENSG00000291295	-2.35178	6.9e-06	5.69e-05	108.273	130.546	68.3441	21.0926	19.7465	19.4614
ENSG00000238150	-2.35053	0.000970789	0.00467361	32.1602	45.7585	92.5274	11.1014	10.3929	11.8931
MIR3606	-2.34842	5.39e-12	1.43e-10	19223.2	16048.5	17344.7	5013.37	2459.99	2858.66
PCDH10	-2.34706	1.26e-91	3.33e-88	32947	37450.7	36045.7	7289.15	6243	7389.91
ENSG00000290768	-2.34437	0.0136106	0.0452737	31.0881	43.7398	80.9615	6.66081	23.9036	0
ENSG00000269068	-2.33713	5.38e-30	9.85e-28	5744.88	4119.61	5647.33	1413.2	933.28	723.314
FBN3	-2.33238	2.23e-07	2.54e-06	210.113	139.294	110.402	23.3128	33.2572	34.598
EPHA3	-2.33047	3.86e-05	0.000269045	90.0484	138.621	110.402	37.7446	8.3143	21.6237
CSN3	-2.32774	0.00304231	0.0126171	106.129	32.9731	57.8296	4.44054	28.0608	6.48712
P2RY2	-2.32051	0.00654276	0.0243439	27.8721	36.3377	65.1898	4.44054	4.15715	17.299
MIR641	-2.31969	7.07e-15	2.91e-13	447.026	330.403	575.142	108.793	87.3001	74.6019
RNU2-2P	-2.31218	0.000529166	0.00274794	48049.4	11924.1	22617.7	7442.35	2846.61	6341.16
CNTNAP2	-2.30458	0.00258779	0.010972	70.7523	47.1044	75.7042	5.55068	29.1	4.32475
EDN2	-2.30099	1.67e-10	3.48e-09	341.97	226.774	247.09	37.7446	54.0429	73.5207
ENSG00000279982	-2.2974	7.27e-06	5.97e-05	92.1924	122.471	132.482	12.2115	28.0608	30.2732
ENSG00000266957	-2.29621	4.62e-09	7.3e-08	172.593	157.463	187.158	32.1939	40.5322	32.4356
ENSG00000269706	-2.29518	2.83e-14	1.08e-12	274.433	376.835	318.589	63.2777	69.6323	64.8712
MIR711	-2.28981	2.81e-18	1.82e-16	1947.83	1508.01	1923.1	567.279	212.015	321.112
MIR6819	-2.28565	0.00414988	0.0165035	657.139	131.892	557.267	147.648	87.3001	41.0851
ENSG00000289302	-2.27546	0.0138602	0.0459624	68.6083	35.6647	46.2637	0	8.3143	22.7049
RERG	-2.27284	0.00633626	0.0236864	25.7281	34.3189	54.6753	11.1014	8.3143	4.32475
LBH	-2.27256	2.15e-93	6.05e-90	74754.1	72441.1	71009.5	16080.3	13416.2	15664.2
ATP5PDP2	-2.27211	1.8e-11	4.35e-10	440.594	263.784	290.2	58.8372	90.418	56.2217
ENSG00000232063	-2.26606	5.91e-06	4.94e-05	182.241	75.367	217.65	43.2953	20.7857	34.598
PROC	-2.26378	7.07e-11	1.57e-09	444.882	362.704	425.836	137.657	70.6715	48.6534
RN7SKP235	-2.26344	0.00263177	0.0111306	79.3284	32.3001	45.2123	16.652	5.19644	10.8119
ENSG00000256811	-2.25871	3.31e-19	2.36e-17	808.292	534.298	581.451	132.106	154.854	114.606
ITIH3	-2.25841	4.11e-08	5.46e-07	242.273	223.409	288.097	89.9209	34.2965	33.5168
MIR1199	-2.2547	0.00415664	0.0165241	66.4643	28.2626	48.3666	8.88108	16.6286	4.32475
SEPTIN14P23	-2.25372	0.0110027	0.0378454	28.9441	26.2439	37.8521	8.88108	4.15715	6.48712
RPL12P21	-2.25187	0.00701865	0.0258112	39.6642	45.0856	23.1319	8.88108	5.19644	8.64949
GREM2	-2.24965	2.09e-06	1.94e-05	257.281	269.168	135.637	73.2689	48.8465	17.299
MIR6756	-2.24936	0.00542157	0.0207211	21.4401	43.7398	52.5724	8.88108	7.27501	8.64949
LINC02978	-2.24552	8.52e-10	1.56e-08	301.233	193.801	242.884	51.0662	37.4143	67.0336
WBP1P1	-2.24433	1.19e-18	7.95e-17	1352.87	1110.99	1268.05	398.538	181.875	207.588
C16orf89	-2.24413	1.57e-06	1.5e-05	201.537	98.2463	124.071	25.5331	28.0608	35.6792
BCAN-AS1	-2.24314	1.61e-06	1.53e-05	128.641	142.659	117.762	33.3041	16.6286	32.4356
ENSG00000279536	-2.2429	0.000891638	0.00433418	69.6803	49.1231	134.585	32.1939	6.23572	15.1366
ENSG00000232536	-2.23169	1.1e-11	2.75e-10	259.425	252.345	307.023	47.7358	54.0429	72.4395
ENSG00000275236	-2.22506	0.00725656	0.0265817	72.8964	37.0106	32.5949	12.2115	2.07857	16.2178
PRR15	-2.21581	4.69e-19	3.26e-17	472.754	463.642	456.328	89.9209	107.047	102.713
LINC02814	-2.20932	0.0084516	0.0302566	25.7281	88.8254	25.2347	13.3216	4.15715	12.9742
ENSG00000271275	-2.20814	0.0140921	0.046625	36.4482	26.9168	42.0579	14.4318	6.23572	2.16237
ENSG00000275367	-2.20583	4.49e-11	1.02e-09	210.113	346.554	315.434	54.3966	61.318	73.5207
ENSG00000214955	-2.1991	0.00117929	0.00554927	51.4562	242.924	72.5499	47.7358	24.9429	7.56831
ENSG00000258711	-2.1981	6.43e-08	8.19e-07	233.697	158.136	177.695	54.3966	42.6108	27.0297
ASS1P10	-2.1949	0.00255666	0.0108575	55.7443	45.0856	48.3666	17.7622	6.23572	8.64949
ENSG00000271871	-2.19131	3.46e-05	0.000243857	105.057	74.6941	95.6818	22.2027	22.8643	15.1366
NECTIN1-DT	-2.19101	0.000461382	0.00243742	87.9044	40.3752	94.6303	22.2027	12.4714	14.0554
ERAS	-2.17975	0.00671386	0.0248772	30.0161	24.2251	82.0129	6.66081	12.4714	10.8119
CBLN2	-2.17771	0.00527253	0.0202717	42.8802	74.6941	39.955	21.0926	3.11786	10.8119
VTN	-2.17659	2.62e-57	2.12e-54	6834.03	7659.17	6540.01	1788.43	1474.75	1390.41
TNNT2	-2.17564	3.44e-14	1.29e-12	335.538	401.733	491.026	95.4716	72.7501	103.794
SSPOP	-2.17465	5.96e-33	1.37e-30	4562.45	4464.82	5508.54	1171.19	752.444	1296.34
ENSG00000279588	-2.1737	3.97e-05	0.000275614	70.7523	93.5358	140.894	22.2027	28.0608	17.299
ENSG00000289972	-2.17325	3.2e-10	6.36e-09	287.297	200.53	231.319	47.7358	49.8858	61.6276
ENSG00000267992	-2.1691	6.01e-08	7.69e-07	243.345	193.801	134.585	49.9561	42.6108	34.598
ENSG00000259362	-2.16844	2.85e-11	6.67e-10	454.53	385.583	433.197	127.666	49.8858	105.956
ENSG00000280022	-2.16437	0.00941382	0.0331824	27.8721	60.5628	31.5434	4.44054	7.27501	15.1366
BMF	-2.15419	6.28e-58	5.19e-55	11056.7	12278.8	10782.6	2959.62	2192.9	2513.76
PPIAP20	-2.14751	0.00548089	0.0209126	88.9764	64.6003	16.8232	6.66081	16.6286	15.1366
NPY6R	-2.14464	0.0103437	0.0359398	34.3042	21.5334	58.8811	6.66081	6.23572	12.9742
ENSG00000286805	-2.13986	1.59e-07	1.87e-06	156.513	175.632	168.232	34.4142	50.9251	28.1109
CBY2	-2.13865	0.00497227	0.0192824	52.5283	61.9086	28.3891	17.7622	8.3143	6.48712
SEMA3G	-2.12288	6.08e-17	3.38e-15	829.732	565.252	525.724	145.428	128.872	166.503
POMC	-2.11571	0.00758992	0.0276489	60.0323	24.2251	52.5724	13.3216	4.15715	14.0554
BHLHA9	-2.10756	0.00744783	0.0271901	102.912	16.1501	54.6753	21.0926	8.3143	10.8119
LINC02749	-2.10618	0.00329152	0.013503	216.545	101.611	14.7203	28.8635	33.2572	15.1366
OR13E1P	-2.10352	3.13e-08	4.25e-07	303.377	409.135	390.087	148.758	49.8858	58.3841
NUPR1	-2.09434	4.54e-35	1.17e-32	1510.46	1645.29	1819	359.684	443.776	361.116
NPNT	-2.09051	0.00436718	0.0172536	42.8802	75.367	97.7847	7.77095	6.23572	36.7604
MEGF6	-2.08525	4.28e-40	1.47e-37	69881.9	66750.9	79460	22018.4	14003.4	14902
SFTPA2	-2.0816	7.76e-07	7.96e-06	109.345	250.999	272.325	44.4054	44.6894	60.5465
WNT8B	-2.07371	7.98e-05	0.000516404	94.3365	80.7503	105.145	22.2027	29.1	15.1366
OLR1	-2.07289	1.23e-28	2.07e-26	4953.74	5782.4	4790.4	926.963	1093.33	1670.43
ENSG00000231992	-2.07204	1.97e-05	0.000146846	143.649	137.276	138.791	56.6169	23.9036	19.4614
PCAT1	-2.07147	1.45e-28	2.39e-26	34014.7	28976.6	28800.2	10352	5663.08	5824.35
RNU2-1	-2.0708	5.18e-05	0.000349862	33531.2	10529.8	21894.3	6448.77	3309.09	5941.12
TJP3	-2.06549	3.44e-29	6.01e-27	1180.28	1145.98	1225.99	287.525	237.997	323.275
PRR29-AS1	-2.06488	2.52e-05	0.000183113	246.561	225.428	119.865	86.5905	25.9822	29.192
ENSG00000266527	-2.06116	1.5e-24	1.82e-22	936.933	800.101	966.281	188.723	242.154	216.237
TAC3	-2.05957	0.000761469	0.00378175	153.297	65.9461	46.2637	26.6432	21.825	15.1366
HOGA1	-2.05685	1.71e-50	9.49e-48	4895.85	4882.7	4891.34	1375.46	1090.21	1060.64
HPD	-2.05553	1.46e-51	8.32e-49	3560.13	3632.42	3439.29	825.94	778.426	953.607
RNA5SP18	-2.05214	1.95e-11	4.69e-10	628.195	309.543	456.328	96.5817	104.968	134.067
ENSG00000289754	-2.04984	7.9e-29	1.35e-26	1143.83	1328.34	1420.51	279.754	360.633	299.489
FAM66E	-2.0444	5.01e-06	4.27e-05	124.353	118.434	126.174	35.5243	30.1393	23.7861
ENSG00000256139	-2.04338	4.42e-11	1.01e-09	266.929	273.205	263.913	73.2689	60.2787	61.6276
RORC	-2.04142	1.56e-05	0.000118583	80.4004	159.482	180.849	29.9736	29.1	43.2475
LINC01914	-2.03897	7.05e-15	2.91e-13	891.908	524.877	617.2	203.155	143.422	148.123
RBBP8NL	-2.0384	0.0148606	0.0487882	46.0962	31.6272	29.4405	13.3216	4.15715	8.64949
ROBO2	-2.03835	0.000674454	0.00340665	96.4805	65.9461	74.6528	15.5419	31.1786	10.8119
CTRB2	-2.03729	2.22e-05	0.00016354	130.785	128.528	128.277	46.6257	16.6286	31.3544
LINC02453	-2.03271	2.61e-05	0.00018927	81.4724	124.49	118.814	24.423	30.1393	24.8673
LINC02913	-2.03164	6.46e-05	0.000426707	173.665	63.9274	142.997	32.1939	23.9036	36.7604
LINC01165	-2.03065	4.55e-11	1.04e-09	333.394	318.964	390.087	115.454	72.7501	67.0336
LRRN1	-2.03062	0.0129832	0.0435063	61.1043	18.8417	38.9036	6.66081	10.3929	11.8931
ENSG00000279236	-2.02693	0.00183786	0.00813041	72.8964	46.4314	52.5724	15.5419	10.3929	16.2178
ENSG00000237868	-2.02529	0.0114828	0.0392359	42.8802	114.396	12.6174	14.4318	14.55	12.9742
AQP5-AS1	-2.01873	0.000482829	0.00253387	68.6083	84.7879	124.071	22.2027	35.3358	10.8119
LY6G6D	-2.01229	0.00635797	0.0237444	126.497	162.847	21.029	24.423	6.23572	46.491
ENSG00000286037	-2.01149	1.08e-07	1.32e-06	326.962	337.806	284.942	133.216	54.0429	48.6534
ENSG00000290102	-2.01094	0.00281313	0.0117827	771.844	647.349	471.049	290.855	56.1215	122.174
LRATD2	-2.00966	1.89e-55	1.31e-52	107085	90778.9	93609.4	28062	21532	22788.2
PLCE1-AS1	-2.00774	4.85e-18	3.08e-16	1069.86	1320.27	1272.25	236.459	245.272	429.231
ENSG00000278313	-2.00708	0.0148087	0.048652	82.5444	22.8793	90.4245	2.22027	33.2572	12.9742
ENSG00000288022	-2.00211	0.00241444	0.0103306	92.1924	46.4314	52.5724	17.7622	8.3143	21.6237
ENSG00000254348	-2.00132	4.83e-05	0.000328871	173.665	189.763	180.849	86.5905	30.1393	19.4614
IL34	-1.99907	4.35e-19	3.07e-17	1289.62	1476.39	1666.54	515.103	275.411	318.95
ENSG00000287533	-1.99878	1.54e-05	0.000117265	159.729	128.528	196.621	19.9824	39.4929	61.6276
ENSG00000254459	-1.99302	6.8e-26	9.33e-24	3683.41	2307.44	3022.91	906.98	727.501	629.251
ENSG00000289103	-1.99195	1.63e-06	1.55e-05	333.394	314.253	371.161	137.657	90.418	28.1109
KCND3	-1.9912	2.02e-22	2.02e-20	1453.64	1463.6	1316.41	316.388	279.568	469.235
ENSG00000285570	-1.99071	0.0120953	0.0410106	27.8721	83.442	50.4695	4.44054	9.35359	27.0297
COL9A3	-1.9896	6.56e-35	1.66e-32	3748.8	3047.65	3919.8	1064.62	864.687	768.724
ZRANB2-DT	-1.98839	0.000185074	0.00109242	126.497	63.2544	101.99	23.3128	18.7072	31.3544
GASK1B-AS1	-1.98655	1.81e-30	3.44e-28	1393.61	1675.57	1368.99	378.556	335.69	406.526
PRODH	-1.98536	2.81e-69	3.39e-66	11532.6	11889.1	11894	3196.08	2739.56	2984.08
ENSG00000233411	-1.98325	2.21e-05	0.000162974	156.513	113.723	105.145	41.075	32.2179	21.6237
CRHR1	-1.97873	2.89e-10	5.79e-09	488.834	424.612	533.084	175.401	68.593	123.255
CRB1	-1.97868	0.0147578	0.0485189	17.1521	68.6378	44.1608	7.77095	16.6286	8.64949
ALPP	-1.97608	1.26e-39	4.24e-37	1958.55	2335.03	2243.79	580.601	521.722	560.055
OCA2	-1.97533	2.69e-11	6.34e-10	829.732	580.73	725.499	206.485	241.115	95.1444
MIR150	-1.9715	0.00584926	0.0221331	95.4085	30.9543	48.3666	23.3128	11.4322	9.73068
PDE3A	-1.96893	1.04e-08	1.54e-07	309.809	290.028	220.804	53.2865	95.6144	60.5465
ITGB4	-1.96442	4.13e-59	3.48e-56	41663.5	48420.6	44091.4	12451.3	10007.3	11924.4
U2	-1.96302	0.000279038	0.00156811	219886	69001.8	119566	46476.9	24166.5	34121.2
DES	-1.96126	2.49e-22	2.46e-20	1014.12	1283.93	1309.05	350.803	243.193	333.006
MIR593	-1.96112	0.000824664	0.00405401	86.8324	77.3857	65.1898	19.9824	28.0608	10.8119
ACTG2	-1.96035	1.58e-22	1.6e-20	1137.4	1556.46	1445.74	337.481	433.383	293.002
HLA-DOA	-1.95936	7.19e-05	0.000469983	171.521	282.626	170.335	17.7622	47.8072	95.1444
ENSG00000266202	-1.95935	1.38e-10	2.91e-09	264.785	306.178	297.56	61.0574	77.9465	84.3326
GLIPR1L1	-1.95863	0.00282712	0.0118342	51.4562	49.1231	62.0354	9.99122	16.6286	15.1366
NCOA2	-1.95849	2.6e-63	2.61e-60	28617.2	34266.4	30563.5	7442.35	8004.59	8597.6
SLURP1	-1.95818	0.000581196	0.00298753	116.849	66.619	63.0869	22.2027	25.9822	15.1366
RBX1P2	-1.95791	0.00979841	0.0343425	45.0242	45.0856	49.4181	22.2027	6.23572	7.56831
H3P16	-1.95383	2.21e-05	0.000162733	24434.2	13075.5	19768.3	7572.23	3720.65	3492.23
CDH1	-1.94996	0.00441803	0.0174218	54.6723	34.9918	65.1898	16.652	10.3929	12.9742
HLA-DRB6	-1.94523	0.0092426	0.032691	42.8802	51.8148	98.8361	27.7534	3.11786	19.4614
LINC01447	-1.94011	0.00299933	0.0124647	34.3042	107.667	98.8361	15.5419	35.3358	11.8931
FA2H	-1.93958	2.3e-12	6.47e-11	473.826	586.786	450.02	88.8108	157.972	147.041
ENSG00000252139	-1.93687	1.47e-08	2.12e-07	392.354	230.138	314.383	112.124	67.5537	64.8712
ENSG00000231927	-1.9368	0.00413501	0.0164506	33.2322	94.2087	53.6238	15.5419	11.4322	20.5425
ENSG00000188897	-1.93506	9.08e-12	2.31e-10	528.499	568.617	718.139	229.798	112.243	132.986
ENSG00000240710	-1.93382	0.00943712	0.0332589	62.1763	21.5334	72.5499	7.77095	14.55	18.3802
WNT2	-1.93366	1.88e-07	2.18e-06	192.961	290.701	186.106	45.5155	74.8287	55.1405
CA7	-1.92872	0.000365074	0.00198286	137.217	102.284	54.6753	19.9824	28.0608	29.192
ENSG00000289695	-1.92737	8.38e-18	5.14e-16	630.339	625.142	678.184	186.503	137.186	184.883
IQCN	-1.92269	1.62e-31	3.32e-29	4119.72	5556.3	4810.37	1272.21	1033.05	1516.91
FAM13C	-1.92254	9.65e-10	1.74e-08	268.001	327.712	276.531	64.3878	68.593	97.3068
SGPL1	-1.92029	1.47e-72	2e-69	84338.9	78083.6	78062.6	22878.8	20569.6	20088.5
ENSG00000240950	-1.92006	3.65e-13	1.16e-11	1020.55	588.132	1063.01	294.186	173.561	237.861
LINC01678	-1.91755	8.81e-07	8.9e-06	150.081	160.155	165.077	44.4054	45.7286	35.6792
ENSG00000250407	-1.9162	0.00258869	0.0109736	95.4085	103.63	49.4181	7.77095	36.3751	21.6237
LMCD1	-1.90977	1.11e-60	1.04e-57	12191.9	12957.1	11794.1	3592.4	3058.62	3181.93
MIR640	-1.90887	0.00940414	0.0331566	106.129	39.0293	34.6978	21.0926	6.23572	20.5425
ENSG00000261101	-1.89824	0.000155595	0.000938002	251.921	101.611	124.071	68.8284	33.2572	25.9485
HMGN2P28	-1.89671	0.000713452	0.0035715	66.4643	109.013	137.74	19.9824	16.6286	47.5722
ACKR3	-1.89545	5.05e-06	4.29e-05	120.065	248.98	179.798	39.9649	62.3572	45.4098
SNORD3D	-1.89497	2.13e-07	2.44e-06	61192.2	32110.4	48798.7	17147.1	11631.7	9429.03
CRABP2	-1.89254	2.18e-21	1.98e-19	2183.67	1647.98	2201.73	701.605	430.265	493.021
C1orf167	-1.89245	1.91e-37	5.65e-35	6642.14	6239.98	6750.3	2138.12	1452.92	1697.46
ENSG00000224114	-1.89212	1.62e-18	1.07e-16	2445.24	2544.31	3537.07	1071.28	614.219	611.952
SLITRK3	-1.88852	2.39e-05	0.000174567	108.273	230.811	184.003	67.7182	43.6501	30.2732
COL3A1	-1.88819	2e-55	1.36e-52	280074	260334	268586	84434.6	65836.8	68275.9
CILP	-1.88573	0.0128997	0.0432887	63.2483	59.8898	60.984	31.0838	16.6286	2.16237
MIR6780B	-1.88475	0.00046531	0.00245417	90.0484	86.8066	91.476	35.5243	14.55	22.7049
ENSG00000281677	-1.88334	2.47e-07	2.8e-06	192.961	186.399	182.952	39.9649	56.1215	56.2217
RNA5SP310	-1.88137	0.00166346	0.0074576	140.433	33.646	137.74	33.3041	19.7465	31.3544
ENSG00000276445	-1.88066	2.53e-07	2.86e-06	195.105	187.072	182.952	39.9649	57.1608	56.2217
ENSG00000226900	-1.87973	0.000324313	0.00179033	115.777	130.546	62.0354	33.3041	31.1786	19.4614
ENSG00000287262	-1.87863	1.13e-09	2.01e-08	316.242	257.055	294.405	69.9385	69.6323	96.2256
ENSG00000275589	-1.87407	0.00432729	0.0171233	65.3923	55.1794	83.0644	27.7534	6.23572	21.6237
SOWAHD	-1.87072	3.17e-22	3.09e-20	1102.02	1011.4	1139.77	358.574	262.94	268.134
ENSG00000224516	-1.87071	1.75e-20	1.42e-18	748.26	911.133	861.136	229.798	204.74	255.16
CDC42EP5	-1.86893	0.000174012	0.00103525	18322.7	11764.7	14037.9	6429.9	2029.73	3620.89
ENSG00000248607	-1.86701	0.0022228	0.00959939	53.6003	77.3857	66.2412	24.423	11.4322	18.3802
MIR99B	-1.86477	4.34e-07	4.66e-06	378.418	227.447	243.936	109.903	48.8465	74.6019
LINC02593	-1.86342	3.25e-30	6.02e-28	4472.41	4468.86	5604.22	1606.37	1077.74	1313.64
CSRNP3	-1.86052	0.00392698	0.0157426	123.281	84.1149	32.5949	34.4142	16.6286	15.1366
ENSG00000286600	-1.85696	1.63e-14	6.38e-13	523.139	486.521	601.428	176.511	131.989	136.23
PRUNE2	-1.85634	4.65e-30	8.56e-28	9644.83	11010.3	9642.83	2181.42	2603.41	3583.05
MIR4697	-1.85481	5.28e-07	5.61e-06	183.313	160.155	259.708	48.8459	59.2394	58.3841
RN7SL674P	-1.85159	1.09e-05	8.63e-05	221.905	292.72	398.499	148.758	63.3965	41.0851
MYO18B	-1.849	1.15e-05	9.02e-05	224.049	224.755	233.421	104.353	29.1	56.2217
MRPL23-AS1	-1.84739	1.96e-05	0.000145952	458.818	231.484	547.804	79.9297	51.9644	211.913
HOXD11	-1.84183	9.16e-09	1.37e-07	344.114	308.197	356.441	135.436	76.9073	69.196
LOXL4	-1.83979	1.75e-36	4.95e-34	9479.74	8064.27	8769.08	2987.37	2201.21	2162.37
ENSG00000255449	-1.83969	4.21e-17	2.39e-15	3679.12	2326.28	2828.39	1130.12	746.208	591.409
RNU4-1	-1.83589	1.52e-14	5.97e-13	2985.53	2136.52	3131.21	759.332	461.444	1090.92
ENSG00000250699	-1.83259	1.9e-05	0.00014214	177.953	198.511	225.01	91.0311	49.8858	28.1109
CMA1	-1.83056	0.00189127	0.00834215	125.425	65.9461	49.4181	22.2027	28.0608	17.299
ENSG00000265091	-1.83	1.84e-10	3.8e-09	569.235	623.796	461.586	226.468	119.518	120.012
EFCC1	-1.82852	0.000352778	0.00192651	88.9764	80.7503	132.482	21.0926	24.9429	38.9227
ENSG00000257732	-1.82585	2.28e-06	2.1e-05	515.634	220.718	307.023	67.7182	74.8287	151.366
TTC3-AS1	-1.82583	1.82e-20	1.46e-18	8531.02	5421.71	7059.42	2668.76	1680.53	1577.45
CCR7	-1.82486	5.07e-08	6.59e-07	333.394	232.83	308.074	113.234	68.593	64.8712
CYS1	-1.8233	3.52e-32	7.56e-30	7177.07	7338.86	6511.62	2433.42	1580.76	1928.84
CDH18	-1.82211	0.000174209	0.00103619	81.4724	152.753	114.608	24.423	31.1786	43.2475
MIR210	-1.82049	0.00932241	0.032918	68.6083	52.4877	44.1608	27.7534	8.3143	10.8119
PLPP7	-1.81943	1.84e-06	1.73e-05	191.889	154.771	230.267	69.9385	41.5715	51.897
S100A2	-1.81629	1.13e-17	6.89e-16	5506.89	3851.79	4369.82	1848.37	1129.71	920.09
ENSG00000270074	-1.81584	6.19e-15	2.57e-13	1047.35	987.846	1326.93	428.512	297.236	229.212
HNRNPA1P33	-1.81532	2.41e-19	1.74e-17	1555.48	1170.88	1479.39	318.609	495.74	379.497
NEU4	-1.81488	0.00562744	0.0214053	70.7523	176.305	82.0129	43.2953	5.19644	45.4098
TLL1	-1.81329	3.31e-35	8.71e-33	4968.74	4381.38	4795.65	1111.25	1362.51	1550.42
TUFT1	-1.80792	2.08e-52	1.25e-49	30967	24793	25878.2	7971.88	7829.99	7513.17
STAU2-AS1	-1.80792	0.00225141	0.00971197	71.8243	43.7398	99.8876	19.9824	19.7465	21.6237
ENSG00000224794	-1.80554	0.00113261	0.00536016	107.201	121.126	201.878	54.3966	10.3929	58.3841
MYL7	-1.80483	1.24e-07	1.49e-06	211.185	246.961	271.274	52.1763	89.3787	67.0336
GLI1	-1.80392	9.32e-38	2.8e-35	2285.52	2587.38	2625.47	733.799	728.54	685.472
ENSG00000234338	-1.80309	0.000267439	0.00151042	229.409	132.565	190.312	99.9122	25.9822	32.4356
CRMA	-1.80303	1.37e-05	0.000105988	194.033	130.546	151.408	53.2865	31.1786	51.897
FOXN4	-1.79883	5.1e-06	4.33e-05	154.369	133.238	173.489	47.7358	45.7286	38.9227
METTL7A	-1.7927	3.54e-28	5.71e-26	2023.95	2084.7	1956.74	532.865	519.644	698.447
KAZALD1	-1.79215	6.91e-35	1.74e-32	32449.6	27254.6	28470.1	10515.2	7444.42	7500.19
SFT2D2	-1.78819	8.24e-67	9.64e-64	87708.2	78263.2	80152.9	22879.9	24089.6	24291
HNRNPA1P30	-1.78691	0.00338372	0.0138288	56.8163	55.1794	69.3956	14.4318	21.825	16.2178
SCN9A	-1.78622	1.24e-13	4.26e-12	1272.47	1325.65	1169.21	226.468	356.476	509.239
CCDC153	-1.78513	4.76e-19	3.3e-17	907.988	766.455	820.129	246.45	266.058	210.831
ENSG00000279103	-1.78451	0.000807623	0.00397905	158.657	84.7879	109.351	54.3966	15.5893	32.4356
FAM66B	-1.78424	5.02e-09	7.86e-08	391.282	292.72	336.463	130.996	85.2216	80.0078
ENSG00000288587	-1.78195	0.000613564	0.00313443	153.297	169.576	52.5724	32.1939	44.6894	32.4356
DBIL5P2	-1.78106	0.0044634	0.0175738	48.2402	94.8817	65.1898	32.1939	12.4714	16.2178
AMTN	-1.7803	2.37e-07	2.7e-06	192.961	358.666	291.251	77.7095	66.5144	101.632
ABCB10P1	-1.77822	0.00792188	0.028656	139.361	44.4127	60.984	8.88108	40.5322	21.6237
ENSG00000279479	-1.77788	0.00335475	0.0137264	53.6003	77.3857	63.0869	13.3216	25.9822	17.299
BST2	-1.77761	5.49e-27	8.17e-25	5968.92	4987.68	5625.25	2068.18	1410.31	1357.97
GOLGA6D	-1.77585	0.00199571	0.00873331	62.1763	88.1525	86.2187	21.0926	13.5107	34.598
ENSG00000229167	-1.7755	0.0116445	0.0397156	66.4643	53.8336	53.6238	11.1014	7.27501	32.4356
ENSG00000258811	-1.76921	0.00311725	0.0128709	60.0323	76.0399	75.7042	22.2027	29.1	10.8119
ENSG00000291051	-1.76908	1.43e-08	2.06e-07	413.794	276.57	605.634	138.767	110.164	130.824
ENSG00000265579	-1.76539	1.04e-05	8.23e-05	217.617	139.967	225.01	37.7446	76.9073	56.2217
PPARGC1A	-1.763	1.91e-11	4.58e-10	349.474	392.312	357.492	114.344	107.047	102.713
LINC01589	-1.76236	0.00662861	0.0246108	63.2483	42.3939	72.5499	15.5419	25.9822	10.8119
ENSG00000288431	-1.75959	0.00149976	0.00682259	116.849	116.415	63.0869	13.3216	37.4143	36.7604
ENSG00000288778	-1.75796	0.00729484	0.026701	28.9441	248.307	229.216	93.2513	39.4929	17.299
TP53TG3E	-1.75598	0.000923972	0.0044707	64.3203	93.5358	93.5789	29.9736	19.7465	24.8673
SYT12	-1.75586	5.39e-28	8.44e-26	6164.03	5470.16	6371.77	2255.79	1558.93	1516.91
ENSG00000291077	-1.75427	1.22e-10	2.59e-09	406.29	392.985	310.177	98.802	111.204	118.931
TLCD2	-1.75397	1.89e-56	1.47e-53	35108.2	31364.8	31899.9	9627.09	9078.17	10460.5
XKR5	-1.75042	1.8e-32	3.94e-30	2467.76	2510.66	2769.51	832.601	668.262	802.241
ENSG00000288716	-1.75029	0.00645609	0.024049	137.217	45.7585	58.8811	39.9649	14.55	17.299
GRIK2	-1.75012	1.22e-05	9.56e-05	170.449	219.372	161.923	77.7095	49.8858	36.7604
ENSG00000289071	-1.74869	0.00618989	0.0232217	94.3365	41.721	159.82	51.0662	24.9429	11.8931
FLJ42969	-1.74656	0.000185616	0.00109516	127.569	118.434	113.556	41.075	20.7857	45.4098
ENSG00000265254	-1.74566	4.12e-16	2e-14	2079.69	2223.33	2060.84	911.421	511.329	475.722
RN7SL689P	-1.74069	0.000355357	0.00193909	159.729	80.0774	139.843	31.0838	55.0822	27.0297
HES6	-1.73988	0.000194347	0.00114123	10393.1	7721.75	8850.04	4360.61	2016.22	1696.38
CPA4	-1.73496	2.98e-57	2.37e-54	54957.4	61621.9	56410.2	16269	17104.6	18596.4
CPA5	-1.73309	3.91e-07	4.24e-06	325.89	334.441	284.942	85.4804	140.304	58.3841
ENSG00000241114	-1.73164	0.0144146	0.0475202	45.0242	47.1044	72.5499	8.88108	10.3929	30.2732
ZNF467	-1.72053	4.21e-21	3.65e-19	4159.38	3453.42	3062.87	1376.57	847.019	1016.32
P2RX6P	-1.71937	0.000457778	0.00242142	227.265	103.63	153.511	82.15	25.9822	38.9227
ENSG00000234382	-1.71734	0.000425661	0.00226892	77.1844	103.63	124.071	31.0838	24.9429	36.7604
ENSG00000283839	-1.71691	1.46e-09	2.55e-08	430.946	440.762	346.978	149.868	88.3394	132.986
TSPAN32	-1.71667	5.21e-07	5.54e-06	251.921	288.682	377.47	135.436	73.7894	70.2771
HADHAP1	-1.71315	7.08e-17	3.88e-15	926.212	771.839	763.351	289.745	232.8	228.13
ENSG00000250749	-1.71272	1.81e-05	0.000135964	167.233	117.088	207.135	52.1763	49.8858	47.5722
ALDH3B1	-1.71191	5.91e-50	3.23e-47	46588.3	51958.1	50094.1	16818.5	13764.3	14791.7
SPINT2	-1.7118	1.91e-09	3.24e-08	588.531	516.802	553.062	246.45	148.618	111.362
FXYD6	-1.70745	2.69e-53	1.67e-50	26194.4	27794.9	25237.9	8364.87	7368.55	8527.32
FXYD6-AS1	-1.70699	1.47e-41	5.46e-39	10731.8	12809.7	11143.2	3825.53	3151.12	3649.01
MROH5	-1.70305	9.4e-05	0.00059698	141.505	125.836	126.174	53.2865	39.4929	28.1109
ENSG00000277159	-1.70195	3.08e-07	3.4e-06	300.161	210.624	249.193	97.6919	64.4358	71.3583
MIR770	-1.69703	0.00335234	0.0137178	195.105	109.013	186.106	93.2513	9.35359	48.6534
ENSG00000260473	-1.69652	0.000521194	0.0027119	72.8964	105.648	188.209	41.075	37.4143	34.598
RAB7B	-1.69627	2.12e-17	1.25e-15	822.228	981.79	905.297	321.939	235.918	278.946
LINC01107	-1.69526	0.00234245	0.0100553	139.361	71.3295	191.364	75.4892	29.1	19.4614
ENSG00000286389	-1.69485	1.16e-09	2.06e-08	477.042	440.089	378.521	169.851	96.6537	134.067
ENSG00000288361	-1.69425	2.1e-15	9.3e-14	858.676	661.48	717.087	263.102	219.29	208.669
ENSG00000276351	-1.69171	2.26e-15	9.94e-14	853.316	661.48	714.985	263.102	219.29	207.588
RNU4-2	-1.69108	5.37e-05	0.000361918	2970.53	2155.36	3352.02	875.897	477.033	1272.56
LRRC8D-DT	-1.6902	3.17e-06	2.82e-05	241.201	150.061	247.09	76.5993	58.2001	62.7088
RNF112	-1.68997	1.45e-07	1.72e-06	563.875	414.518	450.02	233.128	108.086	101.632
NCALD	-1.68927	4.42e-09	7.01e-08	499.554	432.014	426.888	193.163	133.029	95.1444
HOXD10	-1.68862	1.69e-09	2.91e-08	294.801	312.235	382.727	108.793	98.7323	99.4692
SERTAD3-AS1	-1.68699	2.84e-10	5.71e-09	1055.93	493.923	668.721	219.807	236.958	231.374
ANXA8L1	-1.68492	8.64e-44	3.67e-41	8663.95	9568.24	9116.05	2810.86	2568.08	3127.87
LDHD	-1.68444	4.42e-19	3.11e-17	1057	886.908	1113.48	351.913	297.236	301.651
NTF6G	-1.68182	0.015158	0.049602	65.3923	72.6753	52.5724	13.3216	7.27501	38.9227
ENSG00000237371	-1.68136	2.04e-05	0.000151453	150.081	150.734	263.913	47.7358	69.6323	58.3841
THRB-AS1	-1.6807	0.00508816	0.0196548	62.1763	61.2357	55.7267	15.5419	18.7072	21.6237
S100A4	-1.67887	1.36e-10	2.88e-09	575.667	662.826	717.087	284.195	146.54	180.558
MAP2	-1.67813	3.91e-06	3.42e-05	172.593	193.801	175.592	67.7182	47.8072	54.0593
RN7SL128P	-1.67732	2.4e-08	3.33e-07	410.578	307.524	578.296	167.63	120.557	116.768
RN7SL521P	-1.67726	0.00148234	0.00675623	92.1924	102.284	93.5789	47.7358	17.6679	24.8673
GASK1B	-1.67724	7.14e-26	9.77e-24	2666.08	3409.68	2614.95	808.178	888.591	1021.72
FAM223A	-1.6765	0.0102207	0.0355739	66.4643	49.1231	43.1094	15.5419	12.4714	21.6237
FAM223B	-1.6765	0.0102207	0.0355739	66.4643	49.1231	43.1094	15.5419	12.4714	21.6237
ENSG00000274866	-1.67636	4.79e-15	2.01e-13	862.964	662.153	719.19	268.653	222.407	210.831
PLAAT3	-1.67505	7.35e-29	1.26e-26	11846.7	12929.5	12164.2	4870.16	3431.73	3267.35
GOLGA6A	-1.67293	0.00294333	0.0122658	68.6083	121.798	100.939	17.7622	20.7857	52.9782
SESN3	-1.67291	5.55e-10	1.05e-08	657.139	520.84	487.872	140.987	142.382	238.942
HCG4P8	-1.67245	6.32e-06	5.25e-05	399.858	565.925	508.901	274.203	113.282	75.6831
SMAD6	-1.67069	1.84e-45	8.41e-43	26485	22274.3	23012	7678.8	6888.4	7975.92
FAM246B	-1.66934	0.00378427	0.0152409	103.985	41.0481	162.974	32.1939	41.5715	22.7049
USP17L7	-1.66875	1.08e-08	1.59e-07	268.001	273.205	341.721	91.0311	93.5359	92.9821
ENSG00000270035	-1.66852	8.35e-05	0.000538135	151.153	115.069	166.129	39.9649	35.3358	60.5465
CD1D	-1.66827	2.13e-05	0.000157321	128.641	158.136	186.106	57.727	45.7286	45.4098
ENSG00000235091	-1.66818	0.0110568	0.0380067	136.145	51.1419	72.5499	11.1014	53.0037	17.299
MIR612	-1.6676	6.44e-10	1.2e-08	1059.14	808.176	1326.93	498.451	273.333	233.536
KCNK12	-1.66601	2.73e-23	3.02e-21	1493.3	1386.21	1270.15	474.028	393.89	440.043
CD248	-1.66494	4.51e-39	1.47e-36	6433.1	6274.3	5922.81	1990.47	1729.37	2155.89
TRAPPC6A	-1.66084	9.57e-21	8e-19	9206.38	8877.15	9620.75	3984.27	2573.28	2204.54
CLEC2L	-1.65918	0.00931801	0.0329052	98.6245	61.9086	35.7492	13.3216	24.9429	23.7861
SMIM14	-1.65869	8.85e-56	6.54e-53	13629.5	13325.2	12812.9	4308.43	4076.08	4211.22
RDM1	-1.65626	2.83e-21	2.51e-19	4518.5	3425.16	4674.74	1639.67	1300.15	1062.81
PMVK	-1.65566	3.24e-06	2.89e-05	14517.1	11405.3	12539.6	5954.76	3451.47	2801.35
ENSG00000279458	-1.65531	5.74e-18	3.61e-16	1574.78	1980.4	1484.64	598.363	411.558	591.409
TP53TG3F	-1.65515	0.00577611	0.0218917	55.7443	83.442	110.402	33.3041	10.3929	35.6792
ENSG00000272940	-1.65347	0.000269873	0.00152172	129.713	162.847	82.0129	38.8547	42.6108	37.8415
ENSG00000271547	-1.65342	0.00487419	0.0189597	97.5525	90.8441	121.968	27.7534	10.3929	60.5465
NODAL	-1.65338	1.47e-09	2.56e-08	493.122	320.983	375.367	127.666	128.872	121.093
ENSG00000286478	-1.65314	0.00229232	0.00986724	139.361	98.2463	66.2412	51.0662	20.7857	24.8673
ENSG00000267078	-1.65227	9.23e-11	2e-09	451.314	451.529	534.136	182.062	118.479	156.772
ENSG00000289159	-1.65176	4.12e-07	4.45e-06	317.314	332.422	264.965	137.657	71.7108	82.1702
DUX4L50	-1.65119	4.41e-11	1.01e-09	426.658	385.583	440.557	133.216	118.479	147.041
MSH2-OT1	-1.6484	2.95e-05	0.000211099	245.489	248.307	349.081	94.3615	40.5322	134.067
LINC02981	-1.64732	1.12e-10	2.4e-09	396.642	384.237	380.624	128.776	109.125	132.986
RN7SL3	-1.64539	0.0110668	0.0380318	1.38936e+06	1.4046e+06	1.53822e+06	874298	235248	275273
ENSG00000231359	-1.64536	8.4e-05	0.000540519	159.729	156.79	130.38	65.498	33.2572	44.3287
FN1-DT	-1.64488	0.00263545	0.0111438	103.985	102.284	53.6238	29.9736	18.7072	34.598
ENSG00000229413	-1.64442	8.33e-12	2.12e-10	2164.38	1606.93	1936.77	899.209	535.233	391.39
RN7SL767P	-1.64303	9.68e-07	9.67e-06	317.314	215.334	316.486	122.115	70.6715	78.9266
SLC2A9	-1.64204	2.54e-07	2.87e-06	330.178	354.629	528.878	177.622	124.714	86.4949
SNORD3C	-1.64066	3.33e-07	3.66e-06	75814.3	36802.6	56527.9	21609.9	16808.4	15827.5
PCA3	-1.64037	3.12e-20	2.47e-18	1294.98	1300.75	1422.61	412.97	367.908	508.158
ARNT2-DT	-1.63993	4.24e-24	4.96e-22	3147.41	2955.46	2471.95	944.725	761.798	1045.51
ENSG00000277152	-1.63444	1.4e-16	7.35e-15	1765.59	1579.34	1922.05	560.618	415.715	720.07
TRIM67	-1.63271	3.76e-09	6.06e-08	347.33	413.173	336.463	109.903	143.422	100.55
CDRT15P3	-1.63144	0.00072212	0.00361103	229.409	100.265	89.3731	55.5068	37.4143	42.1663
ENSG00000289623	-1.63081	7.96e-05	0.000514902	103.985	158.809	180.849	52.1763	43.6501	47.5722
PIGZ	-1.62854	6.01e-26	8.27e-24	1988.57	1828.32	1927.3	691.614	544.587	621.682
CLDN9	-1.62767	7.87e-09	1.19e-07	332.322	286.664	304.92	98.802	109.125	90.8197
LRMDA	-1.62708	0.00440971	0.0174021	43.9522	101.611	87.2702	31.0838	21.825	22.7049
GPNMB	-1.62703	7.38e-23	7.93e-21	4373.78	4612.19	4515.97	1140.11	1380.17	1850.99
ENSG00000290184	-1.62525	6.82e-08	8.64e-07	835.092	385.583	542.547	218.697	136.147	216.237
ENSG00000273230	-1.62517	5.47e-20	4.26e-18	6353.77	6423.69	6506.36	2839.73	1768.87	1643.4
ENSG00000233935	-1.62481	2.02e-11	4.83e-10	2020.73	2186.99	2127.08	418.521	1042.41	592.49
ENSG00000290799	-1.62374	0.000315537	0.00174945	229.409	133.911	162.974	94.3615	35.3358	41.0851
ETFB	-1.62199	4.65e-19	3.25e-17	30831.9	24054.2	28029.5	12303.6	8000.43	6634.16
GABARAPL1-AS1	-1.62169	0.00101056	0.00484385	204.753	110.359	184.003	18.8723	76.9073	65.9524
AVPR1B	-1.62159	0.000386373	0.0020835	117.921	139.967	108.299	55.5068	27.0215	36.7604
LINC01798	-1.62154	0.000179858	0.00106566	309.809	109.013	169.283	57.727	54.0429	78.9266
ENSG00000284664	-1.6204	0.00347934	0.0141509	61.1043	60.5628	113.556	26.6432	27.0215	22.7049
ENSG00000224376	-1.61997	1.52e-06	1.46e-05	229.409	273.205	179.798	67.7182	82.1037	72.4395
ENSG00000272405	-1.6164	1.64e-16	8.5e-15	780.42	887.581	721.293	258.661	269.175	251.917
COL8A2	-1.61636	5.81e-23	6.32e-21	3958.92	3829.59	3640.11	1576.39	1121.39	1030.37
SLC16A12	-1.61633	4.53e-07	4.86e-06	257.281	271.859	205.032	68.8284	82.1037	88.6573
SCARNA5	-1.61594	0.00515819	0.0198918	2168.67	1055.14	1854.75	785.976	228.643	642.225
RGS11	-1.61438	1.44e-10	3.03e-09	408.434	433.36	474.203	118.784	146.54	164.34
CPA1	-1.61347	0.000288172	0.00161366	93.2644	170.249	126.174	38.8547	51.9644	36.7604
LEFTY1	-1.61336	0.0149046	0.0489173	52.5283	49.796	88.3216	8.88108	18.7072	34.598
LUARIS	-1.61324	2.82e-06	2.54e-05	345.186	421.248	530.981	76.5993	126.793	220.562
ENSG00000260470	-1.60975	0.00032669	0.0018018	126.497	124.49	115.659	51.0662	25.9822	43.2475
MFAP4	-1.60956	8.92e-33	2e-30	5287.13	6674.69	5874.44	1997.13	1761.59	2087.77
RN7SL381P	-1.6094	4.47e-06	3.85e-05	189.745	211.297	178.746	52.1763	65.4751	72.4395
VMO1	-1.60918	9.7e-08	1.19e-06	768.628	323.674	602.48	193.163	206.818	154.61
ENSG00000254129	-1.60514	1.12e-11	2.8e-10	1011.97	626.488	920.017	310.838	220.329	309.219
PDZD3	-1.60419	0.00320958	0.0132009	116.849	102.957	60.984	18.8723	27.0215	46.491
LAMB2P1	-1.60314	2.5e-15	1.09e-13	812.58	1106.28	947.355	315.278	272.293	356.792
ENSG00000284663	-1.6013	0.0134192	0.044736	97.5525	41.721	57.8296	32.1939	21.825	10.8119
PLEKHA7	-1.60095	4.08e-47	2.02e-44	11176.7	10590.4	11316.7	3806.65	3391.19	3708.47
PLA2G3	-1.60035	0.000861791	0.0042095	114.705	78.0587	165.077	42.1851	28.0608	47.5722
DNAH10OS	-1.60011	1.12e-16	5.96e-15	993.749	1105.61	879.01	289.745	319.061	374.091
ENSG00000289980	-1.59951	0.00727562	0.0266399	117.921	70.6566	101.99	45.5155	41.5715	8.64949
ENSG00000289055	-1.59782	1.5e-06	1.44e-05	184.385	266.476	292.303	81.0399	71.7108	92.9821
DAND5	-1.59708	0.0041951	0.0166503	1819.19	1113.01	561.473	353.023	550.822	250.835
NOXA1	-1.59704	1.35e-13	4.6e-12	1806.33	2271.78	2898.84	1036.87	601.747	668.173
LDLRAD2	-1.59674	3.09e-47	1.55e-44	18973.4	17310.2	18849.3	6323.33	5614.23	6290.34
MIR26A2	-1.59549	0.00966741	0.033954	52.5283	59.2169	111.453	31.0838	11.4322	31.3544
NRN1	-1.59468	0.0120602	0.0409114	70.7523	39.7023	52.5724	17.7622	16.6286	19.4614
ENSG00000286718	-1.59317	0.000435638	0.00231536	96.4805	109.686	108.299	32.1939	36.3751	35.6792
SMBD1P	-1.58913	0.00537402	0.0205752	149.009	53.1606	93.5789	44.4054	37.4143	16.2178
SEC14L5	-1.58823	4.63e-05	0.000316372	153.297	211.297	144.048	53.2865	70.6715	45.4098
SNORD138	-1.58713	0.00688533	0.0254134	63.2483	82.0962	62.0354	33.3041	21.825	14.0554
CPA2	-1.5862	0.00783087	0.0283794	56.8163	126.509	56.7782	25.5331	38.4536	16.2178
BMP5	-1.58551	2.54e-11	6.01e-10	717.171	566.598	548.856	159.859	229.683	220.562
ENSG00000289211	-1.58232	2.6e-06	2.36e-05	301.233	213.988	198.724	71.0486	93.5359	73.5207
MIR6737	-1.58213	0.000341449	0.00187339	145.793	238.886	162.974	99.9122	47.8072	35.6792
ENSG00000286553	-1.58075	0.00423349	0.0167821	77.1844	61.9086	165.077	46.6257	33.2572	21.6237
ENSG00000275661	-1.58071	1.53e-08	2.19e-07	650.707	465.66	628.766	271.983	134.068	177.315
ENSG00000203496	-1.57949	0.0033481	0.0137031	169.377	65.2732	166.129	65.498	18.7072	49.7346
ENSG00000273171	-1.57866	2.05e-25	2.66e-23	1891.02	2284.56	1929.41	668.301	722.305	654.118
SVEP1	-1.57858	1.06e-48	5.63e-46	37943.6	37190.9	36559.9	11950.6	11816.7	13629.4
ENSG00000286190	-1.57839	1.07e-41	4.1e-39	19355.1	16835.1	17691.7	6589.76	5615.27	5837.33
PLAC9	-1.57775	8.33e-15	3.39e-13	1996.07	1568.58	1669.7	780.425	508.212	464.91
IDH1-AS1	-1.57651	0.00320971	0.0132009	112.561	154.771	86.2187	61.0574	42.6108	15.1366
MB	-1.57631	0.00145506	0.00665146	124.353	141.313	107.248	17.7622	47.8072	59.4653
ENSG00000281856	-1.57552	7.74e-16	3.61e-14	1023.76	833.747	1137.67	370.785	323.218	310.301
ENSG00000269886	-1.57552	8.99e-13	2.69e-11	957.301	1045.04	1162.9	477.358	289.961	295.164
ENSG00000226239	-1.5742	1.36e-12	3.97e-11	566.019	515.456	533.084	198.714	169.404	174.071
ENSG00000235445	-1.57224	0.000471393	0.00248345	254.065	119.107	232.37	111.013	39.4929	52.9782
ENSG00000276075	-1.57212	1.15e-08	1.68e-07	471.682	388.947	487.872	163.19	184.993	104.875
COL26A1	-1.56955	1.59e-15	7.14e-14	776.132	771.166	958.92	298.626	281.647	263.81
NACC2	-1.56837	4.07e-44	1.77e-41	43398	41421.6	42113.6	15974.8	13474.4	13351.6
MIR6779	-1.56825	0.000158269	0.000951923	202.609	375.489	181.9	135.436	68.593	52.9782
ENSG00000269403	-1.56809	7.87e-17	4.28e-15	20268.4	15738.9	18222.6	8459.23	5446.9	4383.13
ENSG00000264843	-1.56509	2.06e-31	4.14e-29	2760.41	2748.2	2833.65	990.24	858.451	970.906
ENSG00000235078	-1.56443	4.34e-17	2.45e-15	2683.23	2374.06	2237.48	1082.38	709.833	674.661
ENSG00000286502	-1.56259	4.11e-24	4.83e-22	16140.1	18215.9	20594.7	7737.64	5706.73	5159.42
MIR130A	-1.56248	0.0107616	0.0371552	140.433	55.8523	72.5499	48.8459	30.1393	11.8931
PLEKHD1	-1.56173	2.44e-13	7.98e-12	1028.05	1093.49	1125.05	487.349	325.297	287.596
ENSG00000281954	-1.56115	1.01e-14	4.07e-13	772.916	929.302	738.116	245.34	282.686	299.489
ALDH1L1-AS1	-1.56092	1.5e-05	0.000115219	264.785	176.305	216.598	99.9122	63.3965	59.4653
RUFY4	-1.5595	0.00732717	0.0268089	141.505	54.5065	103.042	53.2865	14.55	33.5168
RNF144B	-1.55887	1.44e-27	2.22e-25	2399.15	2130.46	2085.02	719.367	786.741	738.451
PERCC1	-1.55885	1.44e-05	0.000110559	215.473	181.015	248.142	96.5817	53.0037	69.196
DPP4	-1.558	1e-17	6.12e-16	1263.89	1043.03	1091.4	334.151	409.479	409.77
ENSG00000261069	-1.5574	6.86e-19	4.69e-17	5614.09	4894.82	4818.79	2254.68	1648.31	1304.99
RNU2-69P	-1.55206	0.014159	0.0468095	58.9603	58.544	67.2927	29.9736	9.35359	23.7861
ENSG00000226517	-1.55156	4.24e-07	4.57e-06	597.107	699.836	682.39	369.675	156.932	149.204
ENSG00000287171	-1.5494	5.58e-06	4.69e-05	174.737	232.83	212.392	77.7095	73.7894	60.5465
ENSG00000219992	-1.54863	0.00668203	0.0247767	87.9044	57.8711	55.7267	22.2027	24.9429	21.6237
CDKN2B	-1.54728	1.28e-41	4.8e-39	13861	12396.5	12667.8	4543.78	4087.52	4686.94
GPR17	-1.54481	5.28e-18	3.33e-16	2355.2	1912.44	3098.62	873.676	804.408	845.488
HRCT1	-1.5427	7.7e-20	5.83e-18	3073.44	2376.08	2447.77	1077.94	862.608	769.805
AKR7L	-1.5388	2.36e-08	3.28e-07	562.803	1047.06	890.576	378.556	192.268	290.839
SNRPFP1	-1.53728	0.00401608	0.0160457	232.625	59.8898	147.203	54.3966	70.6715	25.9485
MYOCD	-1.53529	1.63e-20	1.33e-18	4685.73	6209.7	5507.48	1533.1	1797.97	2328.88
ENSG00000224541	-1.53319	0.00760088	0.0276817	103.985	45.0856	94.6303	34.4142	32.2179	17.299
RDM1P4	-1.53282	0.00677018	0.025055	102.912	63.2544	88.3216	33.3041	13.5107	41.0851
MIRLET7I	-1.53075	2.85e-08	3.9e-07	594.963	425.285	456.328	227.578	129.911	153.529
GRAPL	-1.52966	1.71e-07	2e-06	554.227	338.479	483.666	198.714	111.204	166.503
TAGLN	-1.52872	1.11e-35	2.97e-33	88221.7	72225.8	84879.2	31731	26991.3	26303.1
LPL	-1.52809	2.92e-09	4.81e-08	376.274	571.982	444.762	177.622	155.893	150.285
ADAMTS8	-1.52709	0.00156067	0.00705385	171.521	125.163	84.1158	51.0662	24.9429	56.2217
ENSG00000285668	-1.5263	2.83e-06	2.55e-05	315.17	382.891	319.64	167.63	72.7501	113.525
BCAN-AS2	-1.52443	9.76e-06	7.79e-05	285.153	316.272	223.958	128.776	60.2787	98.388
PDCD4-AS1	-1.52289	4.66e-20	3.65e-18	1608.01	1451.49	1313.26	518.433	543.547	459.504
LINC02615	-1.52178	3.89e-09	6.24e-08	582.099	535.644	588.811	174.291	148.618	271.378
ENSG00000287315	-1.52062	5.95e-20	4.6e-18	1543.69	1525.51	1872.63	519.543	563.294	638.981
PRR29	-1.51825	2.58e-14	9.85e-13	857.604	1036.3	808.563	348.582	323.218	272.459
MIR4707	-1.51663	1.23e-12	3.62e-11	2683.23	2136.52	2243.79	1170.08	690.087	608.708
ENSG00000285097	-1.51594	0.00488069	0.0189832	131.857	91.5171	65.1898	52.1763	22.8643	25.9485
LMOD1	-1.51379	5.96e-19	4.11e-17	1743.08	1797.37	1931.51	756.002	520.683	640.063
LINC03048	-1.51355	2.21e-05	0.000162974	273.361	174.286	216.598	61.0574	70.6715	100.55
ENSG00000227374	-1.51256	0.000163502	0.000978944	118.993	153.426	160.872	59.9473	49.8858	42.1663
ENSG00000187186	-1.51123	1.12e-11	2.78e-10	3313.57	2156.71	2582.36	1299.97	882.355	642.225
ANXA8	-1.509	9.2e-37	2.62e-34	8404.52	9491.53	8901.56	2926.32	3067.98	3421.96
FXYD6-FXYD2	-1.50782	1.58e-33	3.72e-31	6820.1	7585.82	6305.53	2353.49	2317.61	2613.23
ENSG00000279417	-1.50738	4.93e-06	4.21e-05	335.538	253.018	253.399	99.9122	67.5537	128.661
IL21R	-1.50723	1.33e-13	4.54e-12	822.228	796.737	846.416	338.591	234.879	294.083
ENSG00000290660	-1.50687	2.78e-07	3.11e-06	299.089	311.562	467.894	145.428	125.754	108.119
ENSG00000278743	-1.50643	5.53e-08	7.12e-07	306.593	302.814	319.64	97.6919	107.047	122.174
ENSG00000280179	-1.50602	2.59e-11	6.1e-10	676.435	718.005	677.132	308.618	226.565	194.614
MIR4746	-1.50496	1.85e-09	3.16e-08	382.706	397.023	465.791	155.419	129.911	153.529
ENSG00000279086	-1.50414	2.9e-06	2.6e-05	244.417	205.24	254.45	97.6919	77.9465	72.4395
DNAJC15	-1.50329	0.00513873	0.0198257	179.025	109.013	193.466	33.3041	22.8643	113.525
ENSG00000197149	-1.50295	0.000277354	0.00155993	250.849	286.664	289.148	177.622	58.2001	56.2217
MIR5193	-1.50252	3.93e-08	5.24e-07	403.074	531.606	421.631	202.045	117.439	160.016
NRROS	-1.50243	0.0116608	0.0397614	45.0242	127.855	65.1898	39.9649	22.8643	21.6237
PRICKLE2-AS3	-1.50157	1.39e-12	4.06e-11	1377.53	1380.16	1793.77	710.486	407.401	489.778
PTGIS	-1.50105	3.3e-42	1.35e-39	9890.32	10391.2	9629.16	3693.42	3360.02	3514.94
UNC5B-AS1	-1.50037	0.00215052	0.00932454	110.417	75.367	91.476	34.4142	36.3751	27.0297
ENSG00000230626	-1.50021	3.21e-07	3.54e-06	350.546	311.562	287.045	139.877	106.007	89.7385
SBK3	-1.4985	1.91e-08	2.68e-07	540.291	604.282	577.245	239.789	243.193	126.499
SSC4D	-1.49735	2.33e-10	4.74e-09	694.659	743.576	720.242	328.6	254.625	181.639
RPL24P2	-1.49585	0.00458338	0.0179796	256.209	186.399	77.8071	108.793	47.8072	28.1109
ENSG00000260671	-1.49528	0.0136054	0.0452672	61.1043	104.975	123.019	62.1676	11.4322	29.192
MIR378I	-1.49302	1.97e-08	2.77e-07	391.282	477.773	427.939	197.604	136.147	127.58
ENSG00000286443	-1.49222	1.91e-06	1.79e-05	274.433	333.095	341.721	73.2689	127.832	136.23
ENTPD8	-1.49138	2.43e-14	9.3e-13	1030.2	1016.78	1191.29	401.869	304.511	445.449
ENSG00000274995	-1.49024	0.00365	0.0147538	84.6884	86.8066	67.2927	28.8635	27.0215	29.192
ENSG00000197665	-1.48941	1.29e-11	3.18e-10	840.452	637.928	872.702	330.82	269.175	236.78
SCARNA6	-1.48912	1.21e-11	2.99e-10	1314.28	1090.8	1671.8	626.116	378.301	447.611
OLFML2A	-1.48906	6.42e-44	2.76e-41	43652.1	50073.3	46338.4	16734.2	15853.3	17310.9
ENSG00000274370	-1.48889	1.53e-05	0.000116814	248.705	310.216	240.782	118.784	109.125	57.3029
LYRM9	-1.48863	1.75e-22	1.76e-20	1848.14	1924.55	1991.44	611.684	671.38	770.886
HSPB7	-1.48834	0.00388271	0.0155867	97.5525	92.8629	75.7042	26.6432	22.8643	45.4098
SCART1	-1.48774	3.1e-07	3.43e-06	604.611	531.606	953.663	335.261	160.05	249.754
ENSG00000261215	-1.48721	1.47e-13	4.97e-12	3418.62	2122.39	2839.96	1264.44	945.751	778.454
MISP	-1.48684	3.37e-21	2.96e-19	2254.43	2891.54	2761.1	1034.65	815.841	971.987
ENSG00000261419	-1.48631	0.000360612	0.00196191	278.721	133.911	152.46	87.7007	46.7679	67.0336
CACNA1C-AS4	-1.48564	0.00822895	0.0295676	122.209	55.1794	126.174	31.0838	18.7072	58.3841
SDC2	-1.48515	6.4e-32	1.35e-29	26521.4	20451.4	21468.5	8116.2	7713.59	8617.06
ENSG00000269807	-1.48486	2.72e-14	1.04e-12	2617.84	1902.34	2164.93	1039.09	702.558	646.55
CRACDL	-1.48388	8.57e-21	7.22e-19	2310.17	1890.23	1738.04	714.927	693.205	714.664
GREP1	-1.48381	1.52e-12	4.4e-11	764.34	761.072	1036.73	331.93	266.058	317.869
ENSG00000286596	-1.48194	4.79e-16	2.31e-14	2527.79	2409.72	2220.66	1100.14	658.908	804.403
LINC01623	-1.48038	0.00878421	0.0313063	86.8324	154.099	65.1898	25.5331	21.825	62.7088
LINC02861	-1.47999	3.07e-16	1.51e-14	1153.48	1323.63	1225.99	367.455	451.051	509.239
ENSG00000259539	-1.4787	3.23e-11	7.5e-10	1727	1281.91	1386.86	710.486	495.74	370.847
UNC5C	-1.47842	6.42e-10	1.2e-08	611.043	574.673	418.476	192.053	184.993	198.938
PROX2	-1.47801	6.81e-18	4.24e-16	1167.41	1020.82	1044.09	376.336	381.418	402.201
IL11RA	-1.47775	5.76e-31	1.13e-28	6858.69	7003.75	7387.47	2906.33	2411.15	2312.66
TM7SF2	-1.47724	2.18e-33	5.07e-31	28806.9	33622.4	29294.4	12380.2	9994.83	10571.8
TP73-AS3	-1.47699	0.0036678	0.0148129	78.2564	94.8817	142.997	55.5068	34.2965	23.7861
MIR3936	-1.47654	0.0018198	0.00805988	95.4085	83.442	135.637	29.9736	37.4143	45.4098
NPY4R2	-1.47441	4.23e-08	5.61e-07	452.386	423.939	311.229	124.335	151.736	151.366
ANKRD20A19P	-1.47421	0.0119697	0.0406438	38.5922	76.0399	94.6303	24.423	22.8643	28.1109
ENSG00000258459	-1.4741	3.84e-09	6.16e-08	1914.6	971.696	1582.43	724.918	467.679	415.176
FAM91A2P	-1.47393	0.00065783	0.00333428	354.834	161.501	221.856	112.124	115.361	37.8415
COL2A1	-1.47379	1.82e-19	1.33e-17	3142.05	3483.03	3209.02	1437.62	932.241	1172.01
ENSG00000274996	-1.47134	0.000327273	0.00180431	329.106	221.391	325.949	187.613	57.1608	71.3583
ENSG00000262050	-1.47067	4.67e-08	6.11e-07	407.362	372.797	397.447	170.961	107.047	147.041
KCTD16	-1.47048	2.01e-05	0.000149339	221.905	288.01	165.077	74.379	83.143	86.4949
SECTM1	-1.47036	2.38e-05	0.000174175	187.601	170.922	202.929	64.3878	60.2787	77.8454
MIR196A1	-1.47007	7.04e-07	7.28e-06	268.001	275.897	303.868	119.895	102.889	83.2514
DCST2	-1.4695	3.19e-07	3.52e-06	310.881	380.872	530.981	119.895	153.815	167.584
ABCB10P4	-1.46883	6.2e-05	0.000411747	242.273	193.801	161.923	75.4892	51.9644	88.6573
ENSG00000284727	-1.46811	0.00258771	0.010972	124.353	96.9004	74.6528	45.5155	30.1393	31.3544
ENSG00000228153	-1.46725	0.000589926	0.00302726	135.073	113.05	238.679	44.4054	70.6715	60.5465
CSRP2	-1.46702	8.89e-27	1.3e-24	16295.6	13481.3	14927.4	6388.83	4931.42	4850.2
PAK3	-1.4663	2.81e-13	9.09e-12	892.98	814.233	909.502	346.362	252.547	348.142
FOXL2NB	-1.46582	9.72e-15	3.91e-13	968.021	1378.14	1152.39	419.631	390.772	457.342
ENSG00000278869	-1.46557	3.56e-10	6.99e-09	1077.37	824.999	1044.09	457.376	365.829	243.267
UBE2Q2P11	-1.46516	8.61e-05	0.000552635	151.153	215.334	153.511	65.498	53.0037	70.2771
MIR6872	-1.46424	0.00731514	0.0267684	92.1924	84.7879	132.482	66.6081	21.825	23.7861
LINC01836	-1.46291	1.7e-27	2.6e-25	3289.98	2950.08	3263.69	1251.12	1067.35	1128.76
ENSG00000278977	-1.46216	1.19e-16	6.31e-15	2280.15	1801.41	2316.34	945.835	684.89	690.878
BCAN	-1.46209	4.22e-11	9.69e-10	851.172	765.11	758.094	369.675	228.643	263.81
HLA-G	-1.46171	2.43e-06	2.22e-05	474.898	780.587	734.962	379.666	161.09	182.721
ENSG00000279419	-1.46165	0.00500788	0.0193987	92.1924	67.292	84.1158	35.5243	31.1786	21.6237
GOLGA8VP	-1.46119	0.00494088	0.0191803	67.5363	143.332	111.453	51.0662	45.7286	20.5425
LINC02972	-1.46118	4.59e-13	1.43e-11	895.124	756.362	799.1	301.957	337.768	249.754
ENSG00000275069	-1.46045	0.000165063	0.000987167	252.993	119.78	244.987	83.2601	77.9465	62.7088
DIO2	-1.45955	9.5e-07	9.51e-06	556.371	615.048	419.528	134.326	157.972	286.515
TMEM187	-1.45918	8.95e-11	1.94e-09	728.964	842.495	637.177	323.049	213.054	268.134
NAIPP1	-1.4587	0.00122722	0.00574655	263.713	154.099	115.659	74.379	34.2965	85.4138
ENSG00000289073	-1.45721	3.19e-18	2.05e-16	2960.88	2442.7	3070.23	1248.9	971.734	864.949
ENSG00000259081	-1.45572	3.72e-22	3.6e-20	8433.46	6532.7	7385.37	3244.92	2573.28	2329.96
ENSG00000288844	-1.45542	5.62e-20	4.37e-18	2276.94	2619	2610.75	1086.82	791.937	859.544
GLIPR2	-1.45531	6.12e-38	1.87e-35	29193.9	30612.5	28433.3	11909.5	9933.51	10337.2
ENSG00000259018	-1.45496	2.76e-12	7.61e-11	1662.68	1027.55	1207.06	547.297	459.365	414.095
IFI6	-1.45479	6.84e-14	2.45e-12	7882.45	4624.3	4670.53	2492.25	1820.83	1952.62
MTHFR	-1.45448	1.47e-28	2.42e-26	20615.7	20447.3	21217.2	9030.95	6578.69	7116.37
PPP1R3F	-1.45273	2.84e-14	1.08e-12	2478.48	1981.08	2540.3	1117.91	695.283	743.857
ALDH1L1	-1.45232	2.07e-23	2.31e-21	8854.76	6744.67	7402.19	3264.91	2546.25	2593.77
LINC00319	-1.45194	4.28e-12	1.15e-10	837.236	926.61	923.171	414.08	267.097	301.651
CETP	-1.44988	0.000953639	0.00459976	252.993	177.651	219.753	37.7446	139.265	60.5465
ENSG00000271959	-1.44928	0.00467232	0.0182825	93.2644	81.4233	121.968	54.3966	21.825	32.4356
ENSG00000282217	-1.44915	0.00034068	0.00187014	318.386	217.353	323.846	184.282	60.2787	70.2771
OPRL1	-1.449	2.45e-25	3.16e-23	7966.07	8863.02	9048.76	3736.71	2692.79	3050.03
SLC7A4	-1.44652	0.000257603	0.00146193	203.681	150.734	353.286	86.5905	60.2787	112.443
MIR1228	-1.44565	0.0126656	0.0426321	49.3122	106.994	56.7782	28.8635	28.0608	21.6237
GRAMD2A	-1.44563	2.12e-24	2.53e-22	2320.89	2522.78	2102.9	864.795	835.587	850.894
GFRA1	-1.44422	3.71e-29	6.46e-27	18706.5	19910.3	18969.2	6097.97	6800.06	8264.59
STIM1-AS1	-1.44383	1.52e-06	1.46e-05	538.147	440.089	483.666	264.212	111.204	162.178
PHGDH	-1.44374	6.88e-23	7.43e-21	105526	97218.7	99838.1	46783.3	34095.9	30354.3
RPL18AP7	-1.44309	1.08e-07	1.31e-06	767.556	409.808	785.432	287.525	216.172	217.319
SMIM45	-1.44284	5.49e-08	7.09e-07	475.97	347.899	501.541	142.097	195.386	149.204
ENSG00000232344	-1.44157	2.64e-08	3.64e-07	437.378	341.843	424.785	144.318	129.911	168.665
ATOH8	-1.44097	2.18e-34	5.27e-32	8953.39	8453.22	8601.9	3523.57	2968.2	3087.87
ENSG00000284577	-1.4408	7.15e-15	2.94e-13	4322.32	3528.12	3829.37	1891.67	1351.07	1059.56
RPL21P11	-1.43898	0.00779321	0.0282697	80.4004	84.7879	60.984	21.0926	36.3751	25.9485
GCHFR	-1.43891	1.57e-17	9.38e-16	1416.12	1230.77	1229.14	529.534	443.776	456.261
ENSG00000289239	-1.43879	0.015274	0.0499159	72.8964	112.378	35.7492	27.7534	25.9822	28.1109
ENSG00000264304	-1.43722	1.26e-07	1.51e-06	650.707	376.162	548.856	239.789	164.207	177.315
LINC01275	-1.4366	3.39e-05	0.000239056	225.121	250.999	386.933	71.0486	110.164	137.311
GRIN1	-1.43642	8.58e-13	2.58e-11	1376.45	1161.46	1496.21	593.922	371.026	525.457
F11R	-1.43599	7.23e-35	1.8e-32	14335.9	13066.8	13059	5429.67	4980.26	4544.23
ENSG00000285402	-1.43556	3.47e-12	9.48e-11	1055.93	1263.07	985.207	316.388	498.858	406.526
ENSG00000270393	-1.43534	0.000923815	0.0044707	150.081	191.782	118.814	63.2777	74.8287	32.4356
ENSG00000283704	-1.4348	5.61e-15	2.34e-13	4264.44	3499.85	3795.73	1870.58	1347.96	1057.4
PADI2	-1.43448	4.2e-28	6.66e-26	5167.06	6246.71	5883.9	2024.89	2027.65	2348.34
WNT6	-1.43416	0.00166107	0.00744767	192.961	187.072	94.6303	63.2777	80.0251	32.4356
CHAD	-1.43393	1.57e-11	3.82e-10	1530.82	1152.04	1636.05	697.165	477.033	423.825
PIK3IP1	-1.43287	1.33e-17	8.01e-16	2060.39	2178.24	1875.78	903.65	733.737	628.17
PPL	-1.43168	1.4e-20	1.15e-18	3601.94	3539.56	3393.02	1405.43	1028.89	1471.5
ENSG00000286935	-1.43151	0.0104852	0.0363683	84.6884	120.453	82.0129	51.0662	42.6108	12.9742
USH1G	-1.4315	1.18e-24	1.45e-22	4158.31	4052.32	4654.76	1832.83	1492.42	1444.47
COL7A1	-1.43075	2.76e-21	2.45e-19	73919	69733.3	81282.2	35542.1	23827.7	24067.2
METTL24	-1.43055	0.00533645	0.0204619	60.0323	134.584	86.2187	39.9649	33.2572	31.3544
WNT9A	-1.42963	1.36e-13	4.61e-12	1690.55	1833.03	1822.16	857.024	493.661	634.657
EFR3B	-1.42905	9.5e-39	3.03e-36	14190.1	15793.4	14784.4	5880.39	5372.08	5374.58
SHD	-1.42834	1.86e-13	6.2e-12	750.404	741.557	695.007	249.78	281.647	281.109
DUX4L7	-1.42773	0.00543362	0.0207581	84.6884	183.707	114.608	74.379	45.7286	22.7049
MPHOSPH10P2	-1.42753	4.09e-05	0.000283398	336.61	200.53	197.672	73.2689	93.5359	105.956
ENSG00000255054	-1.42693	2.41e-26	3.45e-24	38262	37527.4	38780.6	17075	13654.2	11882.2
SCN4B	-1.42675	8.87e-18	5.43e-16	3114.18	3125.71	3461.37	1525.33	1040.33	1043.35
ENSG00000236890	-1.42423	0.00143381	0.00656714	125.425	89.4983	132.482	37.7446	37.4143	54.0593
STON1	-1.42381	1.14e-30	2.2e-28	8090.42	8617.41	7924.76	2729.82	3049.27	3402.49
ENSG00000233974	-1.42371	4.01e-10	7.78e-09	882.26	586.786	931.583	338.591	277.49	277.865
ENSG00000230801	-1.42371	4.42e-05	0.000303811	371.986	164.192	357.492	112.124	116.4	103.794
PSMA6P1	-1.42361	7.15e-11	1.58e-09	1529.75	937.377	1015.7	402.979	508.212	385.984
ALDH1L1-AS2	-1.42048	4.96e-05	0.000336718	250.849	380.2	315.434	166.52	121.597	65.9524
ENSG00000272457	-1.4188	0.00628028	0.0235127	79.3284	85.4608	68.3441	34.4142	29.1	23.7861
PTPRQ	-1.41767	3.82e-09	6.14e-08	1024.84	1089.46	1121.89	254.221	400.126	556.811
ENSG00000289149	-1.41724	0.000412032	0.00220632	140.433	150.061	264.965	51.0662	86.2608	70.2771
ENSG00000280269	-1.41537	2.94e-07	3.27e-06	607.827	397.023	532.033	193.163	137.186	245.429
ENSG00000290644	-1.41498	0.00589399	0.0222768	138.289	98.2463	188.209	43.2953	22.8643	92.9821
FAT3	-1.41498	3.95e-06	3.45e-05	374.13	274.551	345.926	84.3703	151.736	136.23
RN7SL213P	-1.41442	0.00570608	0.0216634	129.713	92.19	108.299	69.9385	29.1	24.8673
ERICH5	-1.4137	4.87e-13	1.51e-11	1040.92	1363.33	1034.62	506.222	377.261	408.689
PFN1P8	-1.41309	0.000367187	0.00199153	350.546	125.836	314.383	125.445	77.9465	92.9821
ENSG00000291261	-1.41264	0.0144811	0.0477097	82.5444	67.292	47.3152	24.423	30.1393	19.4614
ENSG00000267984	-1.41241	1.12e-13	3.85e-12	11794.2	10642.9	11867.7	5988.07	3948.25	2951.64
GGT1	-1.41175	2.71e-08	3.72e-07	707.523	676.957	846.416	373.005	282.686	182.721
UPK3B	-1.41052	0.000183069	0.0010818	315.17	354.629	545.701	261.992	86.2608	109.2
ASIC4	-1.40909	4.77e-13	1.49e-11	975.525	946.125	1030.42	446.274	305.55	360.035
KLHL22	-1.40732	6.91e-36	1.86e-33	19898.6	19484.4	19832.4	8258.29	6926.85	7140.16
ENSG00000287335	-1.40708	0.0125282	0.0422472	87.9044	77.3857	203.981	82.15	34.2965	22.7049
ENSG00000228205	-1.40551	3.77e-10	7.35e-09	1370.02	874.122	983.104	510.662	348.161	358.954
MIR4724	-1.40502	0.000228555	0.00131605	172.593	218.026	193.466	74.379	100.811	45.4098
ENSG00000272692	-1.40493	2.21e-05	0.000162674	181.169	222.736	210.29	68.8284	81.0644	82.1702
LINC00663	-1.40491	6.04e-10	1.13e-08	556.371	592.842	611.943	248.67	174.6	242.186
ANO9	-1.40466	7.38e-07	7.6e-06	315.17	334.441	391.139	139.877	98.7323	154.61
GOLGA8IP	-1.40451	0.000158423	0.000952596	214.401	222.736	181.9	104.353	82.1037	47.5722
RASAL1	-1.4044	3.56e-06	3.13e-05	302.305	260.42	261.811	104.353	124.714	82.1702
EDIL3-DT	-1.40382	2.96e-28	4.82e-26	5259.26	5677.42	5120.55	2250.24	1857.21	1962.35
ENSG00000237666	-1.40304	7.12e-05	0.000466082	380.562	191.782	292.303	114.344	73.7894	138.392
MIR130AHG	-1.4028	5.29e-16	2.53e-14	2871.9	1863.99	2548.71	980.249	910.416	862.787
ENSG00000258134	-1.40251	0.0045163	0.0177512	96.4805	97.5733	89.3731	49.9561	23.9036	33.5168
PDE1A	-1.40244	0.00013521	0.000826589	140.433	196.493	159.82	61.0574	64.4358	62.7088
CYP4A22	-1.40131	0.0144326	0.0475685	76.1124	59.2169	66.2412	16.652	24.9429	34.598
TTC6	-1.40074	0.00122154	0.00572377	158.657	151.407	154.563	91.0311	33.2572	51.897
THRAP3P1	-1.40043	0.00872122	0.0311055	70.7523	80.7503	85.1673	42.1851	27.0215	20.5425
IL21R-AS1	-1.4002	7.38e-08	9.28e-07	399.858	343.189	402.705	160.97	120.557	152.447
IRAIN	-1.39867	0.000578983	0.00297691	151.153	109.013	173.489	44.4054	62.3572	57.3029
KRT8P10	-1.3979	2.19e-06	2.03e-05	325.89	295.412	236.576	122.115	98.7323	104.875
NECTIN4	-1.39761	3.4e-09	5.52e-08	428.802	432.687	534.136	172.071	172.522	184.883
WFDC21P	-1.39728	3.49e-15	1.49e-13	1230.66	1434.66	1148.18	537.305	422.99	488.696
ENSG00000272970	-1.3969	6.46e-09	9.95e-08	481.33	506.035	483.666	146.538	215.132	196.776
CD7	-1.39668	0.0144742	0.0476905	88.9764	65.2732	117.762	44.4054	45.7286	12.9742
AAMDC	-1.3957	1.13e-17	6.88e-16	6225.13	4420.41	5537.98	2441.19	1985.04	1723.41
UXT-AS1	-1.39569	5.59e-05	0.000374688	9091.68	6487.62	8026.75	4268.47	2627.32	2075.88
ENSG00000286999	-1.39558	1.76e-20	1.42e-18	3681.27	4183.54	4267.83	1832.83	1313.66	1466.09
ENSG00000106540	-1.39525	0.0103595	0.0359856	79.3284	92.19	53.6238	22.2027	34.2965	29.192
PI16	-1.39524	5.11e-05	0.000345808	183.313	238.214	202.929	88.8108	89.3787	59.4653
ENSG00000270823	-1.39393	1.4e-42	5.78e-40	139062	139732	133213	55638.9	51314.8	49826.5
AGBL5-AS1	-1.3933	0.000461543	0.00243796	172.593	133.911	136.688	71.0486	44.6894	52.9782
CD24	-1.39215	7.95e-26	1.08e-23	27680.2	31327.8	27975.9	9134.19	11450.9	12555.8
ZG16B	-1.39155	0.00625363	0.0234254	53.6003	259.074	215.547	87.7007	66.5144	47.5722
FBLN7	-1.39132	2.12e-25	2.74e-23	2826.88	3061.11	3100.72	1243.35	1102.68	1081.19
ENSG00000288296	-1.39118	0.00995111	0.0347851	173.665	67.9649	138.791	69.9385	18.7072	56.2217
CPNE5	-1.39095	8.2e-14	2.89e-12	1033.41	903.058	977.847	428.512	338.808	343.817
ZNF554	-1.38995	6.24e-21	5.32e-19	2788.29	2532.87	2606.54	1160.09	883.394	981.718
TMEM255A	-1.38803	3.76e-08	5.04e-07	397.714	549.102	542.547	155.419	192.268	221.643
ENSG00000213777	-1.38763	4.06e-06	3.54e-05	261.569	224.082	290.2	98.802	90.418	107.037
ICAM2	-1.38629	1.85e-07	2.15e-06	393.426	405.77	335.412	170.961	144.461	118.931
DNAH10	-1.38404	6.17e-17	3.43e-15	1842.78	2229.38	1678.11	662.751	729.58	811.971
INKA2-AS1	-1.38196	2.02e-05	0.000149899	375.202	240.232	295.457	103.243	156.932	88.6573
SNORD3B-2	-1.3815	1.87e-14	7.26e-13	67035.7	37690.9	52650.2	24575.1	18658.3	17169.2
ENSG00000248636	-1.38145	7.3e-10	1.35e-08	4076.84	2487.78	3151.19	1691.85	1212.85	823.864
ENSG00000286623	-1.38072	3.99e-12	1.08e-10	1672.33	1781.89	1800.08	894.769	497.819	626.007
EGR1	-1.38025	2.81e-27	4.24e-25	18868.4	23073.1	19898.7	7494.52	7296.84	8966.28
AMPH	-1.38001	0.000410283	0.00219835	202.609	161.501	115.659	67.7182	56.1215	60.5465
ENSG00000273576	-1.37987	2.49e-05	0.000181232	251.921	207.932	203.981	73.2689	80.0251	101.632
INKA2	-1.37971	7.15e-33	1.64e-30	5616.24	6116.84	5687.28	2279.11	2148.21	2268.33
ENSG00000237899	-1.37587	0.0142172	0.0469835	123.281	59.2169	92.5274	15.5419	45.7286	44.3287
PRKN	-1.37409	0.00129951	0.00602939	169.377	93.5358	211.341	66.6081	46.7679	69.196
ENSG00000224643	-1.37344	8.94e-06	7.21e-05	270.145	203.222	283.891	104.353	95.6144	91.9009
CRB2	-1.373	4.56e-19	3.2e-17	2600.68	2304.08	2586.56	1083.49	807.526	1001.18
MIR616	-1.37123	0.0074569	0.0272162	169.377	80.0774	149.306	68.8284	64.4358	20.5425
ENSG00000266947	-1.37113	5.04e-10	9.57e-09	693.587	552.467	541.496	214.256	224.486	251.917
ENSG00000289918	-1.37062	0.00037861	0.00204661	247.633	253.691	162.974	126.555	54.0429	76.7643
ENSG00000233222	-1.37014	5.12e-12	1.36e-10	8168.68	5013.92	7218.19	3473.61	2418.42	1999.11
CCDC170	-1.37004	8.64e-08	1.07e-06	570.307	506.035	435.299	146.538	240.075	197.857
ARHGAP44-AS1	-1.36996	1.24e-09	2.18e-08	649.635	950.162	818.026	268.653	282.686	384.902
FAM90A1	-1.36803	0.0011521	0.00543769	123.281	131.219	240.782	53.2865	54.0429	84.3326
TSGA13	-1.36764	3.31e-15	1.42e-13	1662.68	1388.91	1588.74	713.817	544.587	539.512
SLC2A11	-1.36754	7.81e-13	2.37e-11	4934.44	2897.59	4554.87	1931.63	1441.49	1426.09
MRFAP1	-1.36641	3.14e-21	2.76e-19	131610	95233.6	113182	49547.5	45707.9	36624.1
MICOS10	-1.36625	0.000154543	0.000932598	40326.7	25346.9	32746.3	17865.4	11634.8	8676.52
PRR13P1	-1.36541	0.00891797	0.0317133	58.9603	98.9192	89.3731	41.075	27.0215	28.1109
ENSG00000262202	-1.36524	3.17e-14	1.2e-12	80621.2	46995.4	63082.7	30044.7	24367.1	19610.6
HPGD	-1.3639	0.00364373	0.0147383	92.1924	82.0962	113.556	32.1939	40.5322	38.9227
NFE2	-1.36322	2.63e-17	1.53e-15	1169.56	1300.08	1322.72	481.799	510.29	482.209
CCM2L	-1.36295	2.94e-11	6.87e-10	634.627	720.697	612.994	276.424	249.429	240.023
LINC01770	-1.36281	0.00155922	0.0070488	176.881	137.276	152.46	86.5905	32.2179	62.7088
GAS1	-1.36213	2.77e-19	1.98e-17	5661.26	4711.78	4568.54	2220.27	1595.31	1996.95
ENSG00000226644	-1.36212	0.00872431	0.0311139	164.017	129.873	145.1	66.6081	15.5893	88.6573
PPP2R2B	-1.36189	5.18e-21	4.43e-19	3723.07	3341.72	3081.79	1141.22	1359.39	1446.63
ENSG00000260805	-1.36169	1.03e-05	8.18e-05	354.834	246.961	289.148	106.573	146.54	92.9821
LLGL2	-1.36009	9.54e-25	1.19e-22	15524.8	17665.5	17319.4	7703.23	6267.94	5706.5
TRANK1	-1.35903	5.4e-29	9.36e-27	4297.67	4149.22	3997.6	1669.64	1525.67	1656.38
SNORD88A	-1.35835	3.66e-05	0.000256403	741.828	504.69	500.489	377.446	154.854	149.204
RNF212B	-1.3579	0.00296195	0.0123368	120.065	102.284	144.048	69.9385	40.5322	32.4356
ENSG00000228510	-1.35767	3.21e-05	0.000227969	302.305	342.516	349.081	97.6919	94.5751	195.695
ENSG00000260657	-1.35755	0.00568292	0.021589	6063.26	3748.16	3717.92	2776.45	1413.43	1089.84
TEX52	-1.35673	1.72e-09	2.96e-08	587.459	477.1	597.222	219.807	235.918	192.451
ENSG00000262703	-1.3542	2.46e-07	2.79e-06	870.468	461.623	637.177	266.432	206.818	296.245
APOE	-1.35161	3.75e-13	1.19e-11	6620.7	4313.41	4468.65	2523.34	1713.78	1798.01
MAPT-AS1	-1.35102	9.7e-10	1.75e-08	825.444	703.874	642.435	331.93	224.486	295.164
HLA-H	-1.35096	0.000268611	0.00151574	17565.9	17501.3	18048.1	10459.7	5681.78	4681.54
TMC3-AS1	-1.35087	4.16e-13	1.31e-11	871.54	1006.69	969.435	337.481	353.358	425.988
PCDH10-DT	-1.35039	4.78e-06	4.09e-05	324.818	389.62	256.553	117.674	110.164	153.529
MIR940	-1.34969	0.00399079	0.0159613	92.1924	82.0962	139.843	47.7358	34.2965	41.0851
MYBPC2	-1.34963	3.83e-06	3.35e-05	364.482	415.191	249.193	140.987	118.479	144.879
RIBC2	-1.34894	0.00191554	0.00843153	95.4085	180.342	121.968	59.9473	41.5715	55.1405
SLC25A5P5	-1.34879	0.000125038	0.000771903	564.947	208.605	401.653	202.045	126.793	131.905
CFAP126	-1.34744	1.64e-16	8.5e-15	4939.8	3290.58	4117.47	1837.27	1483.06	1530.96
SCN1A-AS1	-1.34562	0.000131726	0.000808222	217.617	286.664	209.238	61.0574	95.6144	124.336
DUSP5P1	-1.34557	1.01e-06	1.01e-05	439.522	847.879	584.605	275.313	278.529	183.802
ENSG00000267756	-1.34505	4.86e-10	9.24e-09	677.507	553.813	539.393	220.917	242.154	233.536
C5AR1	-1.34475	9.39e-11	2.03e-09	659.283	759.053	796.998	273.093	257.743	341.655
MYO5C	-1.34452	1.58e-29	2.81e-27	7374.32	6929.05	7202.42	2837.51	2569.12	3061.92
B3GALT4	-1.34382	7.21e-18	4.47e-16	6678.59	6700.26	5812.4	3147.23	2329.04	2085.61
MIR4458	-1.34185	0.00376627	0.0151772	107.201	86.8066	128.277	33.3041	37.4143	56.2217
B3GALT2	-1.34175	2.41e-08	3.33e-07	1143.83	1564.54	1135.56	337.481	478.072	701.69
ENSG00000261720	-1.34027	0.0110251	0.0379088	75.0404	77.3857	119.865	22.2027	32.2179	52.9782
FDPSP1	-1.3394	0.00935394	0.03301	155.441	177.651	96.7332	105.463	28.0608	36.7604
ENSG00000223774	-1.33909	3.18e-10	6.34e-09	622.835	565.252	708.676	268.653	223.447	257.322
TNK2-AS1	-1.33881	8.81e-11	1.92e-09	2969.45	2195.74	2813.67	1453.17	796.094	904.953
CSRP1-AS1	-1.33861	4.28e-05	0.000295254	407.362	235.522	308.074	152.088	85.2216	138.392
ENSG00000286489	-1.33523	4.55e-06	3.91e-05	2086.12	944.106	840.107	674.962	401.165	457.342
G3BP1P1	-1.33485	0.00093081	0.00449746	154.369	117.761	216.598	82.15	54.0429	57.3029
ENSG00000279348	-1.33484	9.9e-23	1.04e-20	8060.41	5925.73	6760.81	2688.75	2686.56	2847.85
ENSG00000272983	-1.33368	0.00017422	0.00103619	206.897	158.809	202.929	72.1588	92.4966	60.5465
LINC01852	-1.33328	3.13e-08	4.25e-07	637.843	455.567	641.383	268.653	193.307	225.968
ENSG00000283390	-1.33214	1.08e-09	1.92e-08	5935.69	3404.3	4660.02	2581.06	1390.57	1588.26
C14orf132	-1.33182	1.45e-32	3.21e-30	16396.3	16753	17068.2	7336.88	6292.88	6320.62
DPM3	-1.33176	1.96e-18	1.29e-16	10512.1	8026.58	8878.43	4373.93	3424.45	3093.28
SPATA32	-1.33142	8.84e-09	1.33e-07	519.923	479.792	661.361	244.23	207.857	207.588
FSTL3	-1.33131	3.76e-21	3.29e-19	58607.6	47374.2	53890.9	25576.4	19809.9	18147.7
ALOX15B	-1.3307	0.00249196	0.0106181	107.201	109.686	101.99	43.2953	47.8072	35.6792
FRG1-DT	-1.3297	1.73e-06	1.63e-05	525.283	316.272	393.242	154.309	191.229	144.879
ENSG00000281133	-1.32932	0.014652	0.0481934	65.3923	60.5628	76.7557	26.6432	30.1393	23.7861
ENSG00000231951	-1.32915	0.0110905	0.0381007	80.4004	115.742	58.8811	27.7534	42.6108	31.3544
ENSG00000279693	-1.32911	0.00667816	0.0247667	72.8964	89.4983	181.9	44.4054	39.4929	52.9782
SCRN2	-1.32807	1.61e-15	7.24e-14	37182.5	31638	35984.8	18610.3	11914.4	11219.5
AJUBA	-1.32773	2.14e-21	1.95e-19	106151	83970.9	89105	44406.5	33710.3	33125.4
DLX3	-1.32761	8.15e-06	6.62e-05	354.834	554.486	569.885	146.538	164.207	278.946
ENSG00000280062	-1.32704	0.000335516	0.0018454	166.161	150.061	248.142	78.8196	85.2216	60.5465
RAP2C-AS1	-1.32379	9.94e-17	5.35e-15	1824.55	1487.83	1488.85	638.328	615.258	663.849
MIR4640	-1.32371	0.0134675	0.0448627	132.929	65.9461	64.1383	41.075	24.9429	38.9227
ENSG00000268496	-1.32324	1.54e-05	0.000117406	329.106	207.259	310.177	106.573	115.361	115.687
MIR6716	-1.32286	6.51e-22	6.16e-20	5704.14	5232.62	5560.06	2568.85	2111.83	1913.7
IFI27L1	-1.32228	1.26e-15	5.75e-14	4046.82	3769.7	4001.81	1971.6	1533.99	1220.66
SLC8A2	-1.32159	4.91e-09	7.71e-08	761.124	892.291	704.47	402.979	247.35	294.083
CYP2W1	-1.32144	8.55e-07	8.66e-06	994.821	570.636	894.782	451.825	237.997	294.083
ENSG00000286337	-1.32116	0.000745408	0.00371381	244.417	123.144	214.495	62.1676	68.593	101.632
RPL12P35	-1.32099	0.00036466	0.00198086	249.777	307.524	355.389	194.274	65.4751	105.956
MMP28	-1.32082	6.3e-05	0.000417285	360.194	562.561	553.062	315.278	149.657	126.499
ENSG00000279168	-1.3199	2.66e-12	7.37e-11	1731.29	1504.65	1857.91	557.288	615.258	867.112
ENSG00000287218	-1.31988	7.78e-06	6.35e-05	293.729	261.766	253.399	96.5817	99.7716	127.58
AMBP	-1.31972	0.000765792	0.00380009	199.393	123.144	145.1	52.1763	62.3572	72.4395
H3-3A-DT	-1.31948	0.00256505	0.0108876	177.953	98.2463	110.402	41.075	55.0822	58.3841
ENSG00000288667	-1.31838	0.0101267	0.0353158	250.849	84.7879	120.917	99.9122	34.2965	48.6534
CRYL1	-1.31768	2.64e-23	2.93e-21	3986.79	3623.67	3519.2	1594.15	1527.75	1342.83
RNA5SP315	-1.31729	5.46e-09	8.5e-08	2012.15	1197.8	1520.39	818.169	470.797	608.708
ENSG00000262873	-1.31696	0.00419011	0.0166368	90.0484	87.4795	145.1	48.8459	41.5715	38.9227
TOB1-AS1	-1.31669	3.05e-10	6.11e-09	711.811	711.949	734.962	344.142	284.765	237.861
ZMYND10-AS1	-1.3164	3.44e-05	0.000242063	298.017	411.154	324.897	200.934	111.204	103.794
MIEF2	-1.31372	7.68e-16	3.6e-14	26325.2	26217.6	28678.2	14489.5	9293.31	8891.68
LINC00887	-1.31226	1.8e-05	0.00013535	230.481	261.093	221.856	105.463	95.6144	86.4949
RNA5SP312	-1.31103	2.09e-07	2.41e-06	1019.48	612.357	775.969	418.521	240.075	311.382
LINC02004	-1.31085	1.93e-05	0.00014431	254.065	228.12	301.766	123.225	104.968	87.5761
LIMS2	-1.31067	2.54e-28	4.15e-26	6217.63	7039.41	7260.25	2858.6	2686.56	2726.75
ENSG00000278962	-1.30989	0.000120822	0.000748958	275.505	331.749	264.965	84.3703	90.418	177.315
HSPG2	-1.30912	1.32e-28	2.2e-26	143189	169248	164661	69264.7	57413.4	65864.8
COL14A1	-1.30844	2.52e-05	0.000183275	325.89	230.138	282.839	116.564	135.107	86.4949
ZNF705A	-1.30743	0.00700545	0.0257672	67.5363	129.201	115.659	55.5068	34.2965	36.7604
COL5A1	-1.30732	7.45e-33	1.69e-30	571349	562745	554235	251321	206575	224307
ZNF219	-1.30634	9.91e-23	1.04e-20	28206.6	24056.9	23589.2	11972.8	9120.79	9577.15
ENSG00000274922	-1.30623	1.78e-05	0.000134142	266.929	306.178	319.64	89.9209	114.322	156.772
ENSG00000288457	-1.30596	0.00136089	0.00627685	142.577	162.174	231.319	107.683	53.0037	56.2217
SNCA-AS1	-1.30572	0.00508836	0.0196548	116.849	90.8441	112.505	29.9736	59.2394	40.0039
SIGLEC16	-1.30564	3.06e-07	3.39e-06	391.282	381.545	401.653	184.282	129.911	161.097
SYP-AS1	-1.30513	3.81e-05	0.000265965	213.329	216.68	225.01	101.022	86.2608	77.8454
ENSG00000255118	-1.30506	3.54e-08	4.76e-07	2221.19	2501.24	2511.91	1482.03	836.626	609.789
LINC01521	-1.30435	4.83e-20	3.78e-18	3385.39	3293.94	3349.91	1579.72	1283.52	1197.95
SYT15-AS1	-1.304	7.18e-24	8.33e-22	4814.38	5526.02	5286.68	2350.16	2032.85	1947.22
RN7SKP80	-1.30381	0.000212981	0.00123703	20013.3	29165.7	32845.1	14996.8	7318.66	10909.2
CD24P4	-1.30374	0.000545016	0.0028219	155.441	222.063	188.209	62.1676	60.2787	107.037
ENSG00000255847	-1.30363	2.25e-11	5.35e-10	840.452	723.388	949.457	316.388	341.926	358.954
ANKRD17-DT	-1.30252	0.00359166	0.0145557	206.897	75.367	195.569	69.9385	54.0429	69.196
MAP2K6	-1.30196	2.66e-22	2.61e-20	6660.37	5830.17	6428.55	2214.72	2564.96	2892.17
PFN1P4	-1.30193	0.000136718	0.00083496	362.338	186.399	427.939	152.088	104.968	138.392
ENSG00000257279	-1.30176	2.04e-17	1.21e-15	2184.75	1874.08	2369.96	860.355	942.634	803.322
EMID1	-1.30119	4.13e-14	1.53e-12	4377	4581.91	4748.34	2455.62	1524.63	1582.86
SCUBE2	-1.30107	3.38e-15	1.45e-13	1757.02	1740.84	1644.46	794.857	572.647	720.07
CADM3-AS1	-1.30045	1.94e-12	5.53e-11	993.749	793.372	963.126	373.005	378.301	364.36
ENSG00000263275	-1.30042	3.74e-10	7.3e-09	8049.69	4954.03	5745.11	3420.33	2374.77	1816.39
PPP1R14C	-1.30011	8.23e-08	1.03e-06	826.516	583.421	553.062	286.415	208.897	301.651
ENSG00000289382	1.30004	0.00259435	0.0109965	79.3284	84.1149	41.0065	125.445	133.029	246.511
DENND5B-AS1	1.30111	5.66e-12	1.49e-10	778.276	1049.75	911.605	1692.96	2739.56	2323.47
TGFBR2	1.30173	5.03e-35	1.28e-32	13079.5	13663.6	12397.6	31804.3	33952.5	30740.3
ENSG00000248571	1.30198	0.00716163	0.0262934	64.3203	39.7023	29.4405	77.7095	113.282	137.311
PIK3R5	1.30327	3.24e-09	5.3e-08	300.161	232.83	237.627	702.715	654.751	541.675
SNORA27	1.30342	0.000145239	0.000881247	80.4004	201.876	109.351	288.635	330.493	353.548
PLAU	1.30403	4.35e-21	3.77e-19	24557.5	28362.2	24547.1	73703	66173.5	51410.4
ENSG00000276784	1.3049	5.9e-11	1.32e-09	813.652	1180.3	994.67	1742.91	2821.67	2825.14
RPS26P6	1.305	1.84e-13	6.13e-12	1336.79	1785.93	1845.29	3149.45	4197.68	4931.29
ETV1	1.30526	2.57e-15	1.12e-13	889.764	931.321	691.853	1826.17	2246.94	2141.83
MT-ND6	1.30631	0.00039802	0.00214109	7406.48	11223	10729	14589.4	24619.7	33397.9
H2BC20P	1.30878	0.000894875	0.0043469	3853.86	9410.11	5729.34	12934.2	16457.1	17665.5
RPL14P3	1.3094	0.00740121	0.027041	311.954	1067.92	755.991	1709.61	1731.45	1855.32
ENSG00000289579	1.3095	4.38e-17	2.48e-15	2036.81	2346.47	2130.23	4163.01	6197.27	5787.59
MTCO1P12	1.30956	0.000272005	0.00153251	26338.1	40097.9	30249.1	47758	85585.3	106309
PSMD12P1	1.30996	0.00154063	0.0069805	164.017	51.1419	71.4985	196.494	240.075	270.297
ADAMTSL1	1.31027	2.43e-22	2.42e-20	2594.25	2406.36	2392.04	6603.08	6593.24	5134.56
ENSG00000236814	1.31038	1.46e-10	3.08e-09	268.001	284.645	321.743	629.447	812.723	725.476
MT-ND5	1.31277	9.02e-05	0.000575815	36331.3	56943.1	48129	75474.7	121698	154100
S1PR1	1.31338	1.16e-15	5.35e-14	776.132	991.883	771.763	1850.6	2339.44	2129.94
ENSG00000251330	1.31384	0.00736367	0.0269156	33.2322	44.4127	44.1608	71.0486	84.1823	148.123
C11orf91	1.31459	0.000298879	0.00166672	61.1043	69.3107	78.8586	192.053	193.307	135.148
HSP90AA1	1.317	2.84e-30	5.29e-28	274491	265875	257810	606598	754004	628028
RGS2	1.31806	1.76e-12	5.03e-11	1080.58	1467.64	1028.32	2242.47	3341.31	3341.95
SNORD18C	1.3189	0.00077686	0.00384775	75.0404	57.1982	91.476	116.564	230.722	208.669
NPM1P46	1.31947	0.00441384	0.0174135	30.0161	47.7773	45.2123	82.15	110.164	115.687
HSPA5P1	1.31983	0.00153348	0.0069526	55.7443	91.5171	78.8586	98.802	239.036	228.13
ENSG00000227678	1.32022	0.00138078	0.00635951	67.5363	46.4314	48.3666	123.225	167.325	113.525
ENSG00000277595	1.32065	0.00178202	0.00791664	50.3842	60.5628	66.2412	87.7007	179.797	175.152
RN7SL558P	1.32076	0.0105066	0.0364186	52.5283	74.6941	25.2347	72.1588	119.518	191.37
RPL21P4	1.32078	0.0028065	0.0117596	33.2322	100.938	56.7782	145.428	150.697	184.883
SEMA6A-AS1	1.32091	0.00945128	0.0332977	23.5841	31.6272	54.6753	89.9209	102.889	81.089
KLC2-AS2	1.32114	2.81e-13	9.08e-12	887.62	720.697	569.885	1836.16	1965.29	1640.16
ENSG00000277342	1.3221	0.00518768	0.0199908	53.6003	38.3564	70.447	69.9385	183.954	150.285
ENSG00000278456	1.32238	1.25e-08	1.81e-07	189.745	172.267	189.261	410.75	464.561	501.671
ENSG00000279649	1.32346	3.24e-15	1.4e-13	1663.75	2257.65	1625.54	3774.46	5368.96	4748.57
ENSG00000280321	1.32474	0.00115533	0.00545052	61.1043	82.7691	59.9325	139.877	121.597	250.835
ENSG00000250848	1.32534	2.68e-06	2.43e-05	191.889	217.353	177.695	311.948	527.958	632.494
ENSG00000279148	1.32539	1.12e-06	1.11e-05	150.081	149.388	149.306	285.305	456.247	382.74
SFRP1	1.32555	8.97e-39	2.9e-36	38828	39279	37055.1	97546.5	100416	90668.3
ENSG00000225568	1.32597	0.00036066	0.00196192	96.4805	80.7503	88.3216	140.987	201.622	322.194
SPRY4-AS1	1.32609	0.000152051	0.0009187	58.9603	101.611	110.402	240.899	186.032	254.079
ENSG00000290731	1.32636	3.39e-05	0.000239056	107.201	145.351	164.026	267.543	282.686	495.184
ENSG00000224722	1.32703	4.26e-06	3.68e-05	189.745	353.956	260.759	441.834	676.576	904.953
ENSG00000200063	1.32747	0.00564713	0.0214666	56.8163	30.2814	31.5434	104.353	92.4966	99.4692
ENSG00000215146	1.32821	1.3e-06	1.27e-05	170.449	209.951	228.164	354.133	500.936	673.579
TWF1P1	1.32822	2.01e-15	8.91e-14	1272.47	1716.62	1167.11	3515.8	3894.21	3037.05
RPS20P4	1.32919	0.00729931	0.0267151	75.0404	25.5709	51.5209	104.353	178.757	96.2256
ENSG00000251569	1.3293	3.06e-17	1.77e-15	824.372	905.75	825.387	1830.61	2473.5	2120.21
ENSG00000219023	1.32968	0.00161525	0.00726778	34.3042	130.546	98.8361	237.569	220.329	208.669
CD58	1.331	2.59e-09	4.31e-08	680.723	825.672	541.496	1140.11	2002.71	2014.25
SPIN4-AS1	1.33134	3.21e-05	0.000227486	263.713	489.212	288.097	419.631	1033.05	1172.01
ENSG00000273306	1.33261	2.17e-09	3.66e-08	286.225	338.479	360.647	638.328	1035.13	808.728
KATNBL1P3	1.33303	0.011318	0.038762	42.8802	44.4127	45.2123	51.0662	93.5359	189.208
LAMC2	1.33441	1.47e-07	1.74e-06	422.37	246.289	438.454	982.469	1128.67	673.579
PAPPA-AS1	1.33468	5.6e-16	2.67e-14	1461.14	1457.54	1445.74	2755.36	3929.55	4322.58
STC1	1.33602	3.85e-05	0.000267937	117.921	80.7503	86.2187	284.195	225.525	207.588
ENSG00000213280	1.33715	9.25e-07	9.3e-06	162.945	206.586	182.952	335.261	458.326	604.383
BZW1P2	1.33731	1.45e-16	7.58e-15	1528.68	1571.27	1237.55	2941.86	4200.8	3820.91
SNORA2B	1.33809	0.009574	0.0336793	26.8001	27.5897	66.2412	113.234	78.9858	111.362
ENSG00000228335	1.33924	0.000246172	0.00140443	67.5363	56.5252	86.2187	189.833	194.347	145.96
MT-TP	1.3397	1.96e-05	0.000146265	299.089	353.283	234.473	368.565	768.033	1110.38
CMYA5	1.33999	0.00446084	0.017566	83.6164	26.2439	90.4245	129.886	150.697	222.724
SNORD13	1.34194	0.00260361	0.0110302	33.2322	203.222	134.585	313.058	361.672	270.297
AMPD3	1.34213	1.64e-22	1.66e-20	1881.37	2533.54	2179.65	5546.23	5875.09	5308.63
COLEC10	1.34435	0.00791383	0.028634	47.1682	22.8793	33.6463	91.0311	90.418	80.0078
SBSN	1.34573	0.00341675	0.0139475	52.5283	53.8336	42.0579	176.511	128.872	72.4395
ENSG00000285982	1.34679	1.13e-20	9.35e-19	5889.6	6861.09	5512.74	12464.6	17311.4	16683.8
CRYZP1	1.34742	0.000337559	0.00185543	120.065	86.1337	105.145	133.216	328.415	328.681
ENSG00000274758	1.34843	0.00121969	0.00571572	50.3842	61.9086	43.1094	166.52	122.636	108.119
ENSG00000285743	1.34863	5.88e-22	5.59e-20	1117.03	943.433	1148.18	2706.51	2845.57	2611.07
CST7	1.34892	0.00219881	0.00950846	72.8964	85.4608	36.8007	119.895	139.265	240.023
ENSG00000283321	1.34924	1.75e-13	5.87e-12	3336.08	5602.06	4294.11	8636.85	11932.1	13154.8
LINC00310	1.3508	0.000613158	0.00313274	57.8883	79.4045	67.2927	247.56	128.872	147.041
ENSG00000286153	1.3514	2.77e-09	4.58e-08	278.721	248.307	261.811	521.763	824.155	664.93
ENSG00000259827	1.35158	1.72e-16	8.85e-15	2448.46	3941.96	3294.19	7296.92	9227.83	8200.8
KCNMA1-AS3	1.35161	0.011001	0.0378428	60.0323	18.1688	119.865	136.547	215.132	150.285
RPL21P119	1.3524	3.33e-13	1.06e-11	2459.18	3211.17	2634.93	4773.58	8225.96	8212.69
SMPDL3A	1.35305	2.73e-12	7.54e-11	494.194	489.212	491.026	954.716	1503.85	1307.15
ENSG00000289990	1.35457	0.00182082	0.0080635	42.8802	102.957	64.1383	113.234	244.233	182.721
MIR30DHG	1.35507	9.43e-13	2.81e-11	1260.68	1044.37	1257.53	2125.91	3213.48	3769.02
TAF9B	1.35543	3.27e-14	1.23e-12	7701.29	11312.5	8412.63	16755.3	26415.6	27015.6
ENSG00000279029	1.3559	0.00695835	0.025632	51.4562	44.4127	21.029	81.0399	97.693	121.093
SEC11B	1.35734	0.00411486	0.0163828	41.8082	37.6835	49.4181	65.498	130.95	132.986
OCIAD1-AS1	1.35884	5.35e-06	4.52e-05	115.777	175.632	126.174	264.212	381.418	429.231
ENDOD1	1.35914	2.57e-24	3.04e-22	1379.67	1567.23	1567.71	3942.09	4165.46	3477.1
ZNF98	1.36206	0.00126499	0.00589522	40.7362	110.359	62.0354	155.419	163.168	233.536
ENSG00000286606	1.36286	1.68e-11	4.08e-10	268.001	310.889	331.206	666.081	842.862	832.514
ENSG00000279599	1.36287	0.0143973	0.047478	40.7362	63.2544	15.7717	65.498	119.518	125.418
HOXB2	1.36383	2.1e-30	3.95e-28	5908.89	6019.27	5174.18	15971.5	14493.9	13555.9
ENSG00000244675	1.36385	0.00821729	0.0295333	23.5841	38.3564	46.2637	67.7182	128.872	82.1702
RPL36AP7	1.36401	0.00136465	0.00629189	38.5922	119.107	120.917	157.639	253.586	308.138
MIR8075	1.3644	0.00147106	0.00671005	48.2402	90.1712	52.5724	237.569	131.989	125.418
LINP1	1.3646	5.67e-17	3.16e-15	649.635	817.597	703.419	1667.42	2105.6	1822.88
ENSG00000264860	1.36665	1.26e-13	4.31e-12	1160.98	909.114	727.602	2024.89	2487.01	2700.8
ENSG00000266126	1.36718	0.0133652	0.0445984	13.9361	59.2169	42.0579	79.9297	100.811	118.931
HMGB1P10	1.36755	1.53e-07	1.81e-06	265.857	428.65	238.679	587.261	891.709	936.308
NARF-AS1	1.36758	0.0147038	0.0483449	47.1682	49.1231	14.7203	78.8196	72.7501	136.23
PAFAH1B1P1	1.36797	0.0046323	0.0181462	42.8802	31.6272	36.8007	67.7182	101.85	116.768
RPS26P31	1.36962	1.59e-06	1.52e-05	231.553	248.98	302.817	384.107	722.305	916.846
ENSG00000242951	1.36974	3.92e-09	6.27e-08	203.681	263.784	227.113	501.781	722.305	574.11
VDAC1P6	1.3704	5.5e-17	3.07e-15	486.69	569.963	493.129	1235.58	1397.84	1378.51
EVA1C	1.37072	2.24e-29	3.94e-27	2397	2426.55	2042.96	5941.44	5955.12	5865.44
RPS7P3	1.37109	0.00262027	0.0110918	48.2402	51.1419	28.3891	94.3615	120.557	116.768
SNORD14A	1.37258	0.000482288	0.00253198	75.0404	86.8066	56.7782	115.454	237.997	214.075
NFE2L3P1	1.37314	0.000147907	0.000895757	111.489	54.5065	84.1158	246.45	190.19	207.588
RNU1-39P	1.37334	0.00415856	0.0165302	32.1602	43.0668	71.4985	87.7007	110.164	181.639
ENSG00000227417	1.3736	0.00046998	0.00247694	68.6083	109.013	84.1158	156.529	171.482	352.467
EFCAB10	1.3737	1.76e-14	6.87e-13	468.466	687.724	553.062	1406.54	1583.87	1447.71
H2AC10P	1.37393	0.0105626	0.0365644	27.8721	22.2063	42.0579	81.0399	59.2394	97.3068
FERMT1	1.37401	2e-24	2.4e-22	4539.94	5932.46	5035.38	12636.7	15100.8	12468.2
RAB6C	1.37424	1.78e-05	0.000134196	82.5444	171.594	117.762	271.983	352.318	344.899
QSER1	1.37453	2.54e-15	1.11e-13	26221.2	31901.1	25959.2	49523.1	80532.3	87960
ENSG00000286232	1.37462	0.00352233	0.0142981	38.5922	43.7398	103.042	137.657	113.282	228.13
ENSG00000262766	1.37573	4.25e-06	3.68e-05	116.849	217.353	178.746	318.609	474.954	541.675
ETF1P2	1.37578	7.67e-06	6.26e-05	111.489	143.332	103.042	228.688	322.179	380.578
ENSG00000230188	1.37762	0.00690308	0.0254708	26.8001	47.7773	44.1608	58.8372	109.125	141.635
EYS	1.3783	1e-06	1e-05	403.074	629.853	604.583	732.689	1475.79	2051.01
EPHA8	1.37938	1.29e-05	0.00010081	79.3284	154.771	111.453	319.719	315.943	268.134
ENSG00000264066	1.37939	4.82e-11	1.09e-09	898.34	1732.77	1339.54	2676.54	4031.4	3631.71
ENSG00000219391	1.37982	0.000403864	0.00216893	56.8163	90.1712	50.4695	136.547	189.15	191.37
APLN	1.38005	6.71e-16	3.17e-14	1134.18	1067.92	967.332	3273.79	2859.08	2116.96
RPL21P75	1.38119	8.95e-13	2.68e-11	2164.38	2967.58	2368.91	4311.76	7662.67	7570.47
ZNF296	1.38135	1.32e-22	1.36e-20	1283.19	1432.65	1360.57	3565.75	3985.67	3071.65
ENSG00000243181	1.38163	0.00273374	0.0114959	40.7362	114.396	41.0065	127.666	187.072	201.101
PTGDR2	1.38167	1.77e-15	7.93e-14	1375.38	2293.31	1793.77	4281.79	5349.21	4614.51
TFPI2	1.38183	8.33e-31	1.62e-28	11600.2	11041.3	10638.5	30612	31149.5	24964.6
USP6	1.38339	2.06e-06	1.91e-05	211.185	240.905	285.994	455.155	488.465	981.718
WWP1P1	1.38372	0.00244742	0.0104473	40.7362	57.8711	39.955	84.3703	167.325	111.362
UBASH3B	1.38428	2.47e-31	4.94e-29	22594.7	19417.8	17862	51067.3	55236	49989.8
MIR6724-3	1.38555	0.000997606	0.00478903	110.417	59.2169	58.8811	238.679	110.164	246.511
ENSG00000274430	1.38562	1.02e-09	1.83e-08	443.81	814.233	604.583	1198.95	1848.89	1827.21
LPAR1	1.38614	1.98e-32	4.29e-30	5029.85	5501.12	4921.83	12169.3	14383.7	13843.5
KRT15	1.38634	9.12e-06	7.34e-05	289.441	126.509	255.502	772.654	559.137	417.338
ENSG00000255886	1.38661	8.62e-08	1.07e-06	522.067	359.339	481.563	721.588	1170.24	1667.19
LMO2	1.38717	0.00410171	0.0163413	47.1682	26.9168	43.1094	102.132	126.793	75.6831
ENSG00000278986	1.38846	1.37e-13	4.66e-12	439.522	605.628	508.901	1132.34	1511.12	1431.49
FZD8	1.38928	1.45e-22	1.49e-20	5155.27	5220.51	4517.02	14942.4	13602.2	10470.2
MT2A	1.39015	3.22e-05	0.000228451	44500	76372.3	67258	222096	137473	133534
ENSG00000286347	1.39025	0.0016047	0.00722843	48.2402	70.6566	68.3441	93.2513	145.5	252.998
ENSG00000249753	1.39264	0.00512087	0.0197731	38.5922	34.9918	43.1094	95.4716	148.618	61.6276
PFDN4	1.39306	8.18e-20	6.15e-18	4136.87	4386.09	4040.71	8278.28	11951.8	12768.8
CACNA1A	1.3945	9.4e-18	5.75e-16	680.723	639.274	829.592	1698.51	2050.51	1896.4
PLAC1	1.39698	0.000301549	0.00167986	84.6884	107.667	44.1608	244.23	206.818	175.152
C1orf116	1.39763	0.00144108	0.00659473	90.0484	39.7023	41.0065	153.199	126.793	167.584
RNU2-27P	1.39813	0.000382969	0.00206775	57.8883	216.007	108.299	288.635	305.55	419.5
PFN1P1	1.39986	1.2e-19	8.87e-18	6354.85	7546.79	6167.79	13820.1	17671	21474.5
ARHGAP18	1.40159	1.16e-24	1.42e-22	3094.88	3370.65	3035.53	7339.1	9897.13	7868.88
KRT8P47	1.40182	0.0011642	0.00548559	34.3042	74.6941	133.534	220.917	183.954	235.699
GRAMD1B	1.4019	1.28e-31	2.67e-29	9925.7	9161.13	8987.78	26541.1	26144.3	21499.4
ENSG00000263045	1.4031	0.000882686	0.00429711	52.5283	65.9461	34.6978	117.674	138.225	151.366
ENSG00000271204	1.40332	3.47e-06	3.07e-05	192.961	94.2087	180.849	368.565	391.811	471.397
ENSG00000228053	1.40389	0.000867813	0.00423401	38.5922	67.292	57.8296	108.793	140.304	185.964
CEACAM19	1.4063	7.96e-24	9.19e-22	3137.76	3765.66	3109.13	7424.58	9650.82	9472.28
FOXQ1	1.40813	1.02e-07	1.25e-06	135.073	135.93	185.055	468.477	361.672	378.415
EIF1AX-AS1	1.40923	2.07e-06	1.92e-05	176.881	172.267	128.277	276.424	538.351	454.098
ZNF138	1.40947	9.35e-12	2.37e-10	587.459	783.278	687.647	1260	2012.06	2200.22
CD22	1.41	9.44e-08	1.16e-06	195.105	192.455	353.286	691.614	716.069	556.811
PIK3CG	1.41169	3.21e-09	5.24e-08	315.17	183.707	253.399	730.469	607.983	656.28
SNORA40	1.41178	2.76e-07	3.09e-06	154.369	191.109	197.672	325.27	547.704	573.029
ITGA6-AS1	1.41203	9.7e-19	6.55e-17	2243.71	2384.15	2089.23	7352.42	5873.01	4653.43
MIR7844	1.41226	0.00233084	0.0100136	80.4004	36.3377	39.955	116.564	108.086	190.289
ENSG00000232969	1.41276	0.00562548	0.0213998	43.9522	34.9918	32.5949	103.243	55.0822	138.392
UBE2V1P1	1.41345	0.00897049	0.0318663	30.0161	34.3189	35.7492	54.3966	69.6323	142.717
RPS26P58	1.4136	1.86e-10	3.84e-09	811.508	1617.7	1452.05	2569.96	3697.78	4079.32
ENSG00000275559	1.41433	2.13e-11	5.07e-10	294.801	388.947	311.229	713.817	924.966	1018.48
ENSG00000270839	1.41469	0.000451364	0.00239079	45.0242	121.798	63.0869	224.247	178.757	215.156
ENSG00000274240	1.41634	2.9e-05	0.000208154	114.705	169.576	123.019	204.265	395.968	489.778
DUOXA1	1.41642	0.00490893	0.0190737	32.1602	63.2544	43.1094	137.657	173.561	60.5465
ENSG00000289987	1.41771	0.000144335	0.000876143	115.777	113.05	68.3441	395.208	180.836	219.481
SGK1	1.41889	2.71e-34	6.45e-32	12854.4	14794.8	12684.7	33967.9	39320.4	34566.6
TRABD2B	1.41951	0.0060424	0.0227535	21.4401	33.646	34.6978	84.3703	87.3001	69.196
ENSG00000283684	1.42022	0.00286722	0.0119735	38.5922	59.2169	85.1673	163.19	78.9858	247.592
MT-RNR2	1.42123	2.49e-08	3.44e-07	397.714	547.756	404.807	747.121	1182.71	1690.98
SNORD69	1.42436	0.00017787	0.00105552	81.4724	94.2087	70.447	124.335	265.018	272.459
TFPI	1.42458	3.47e-22	3.38e-20	7962.85	8869.08	7832.24	16932.9	24141.6	25137.6
GALNT14	1.42465	1.35e-30	2.59e-28	1515.82	1559.83	1448.9	4005.37	4317.2	3826.32
GNGT2	1.42585	5.22e-09	8.15e-08	298.017	178.997	270.222	740.46	705.676	554.649
IGHEP2	1.42688	0.00183392	0.00811556	31.0881	47.1044	54.6753	87.7007	114.322	155.691
ERRFI1	1.42692	6.5e-37	1.86e-34	4815.45	4779.07	4526.48	11689.7	13613.6	12665
ABHD17C	1.42725	4.21e-28	6.66e-26	3609.44	4473.57	3758.93	10309.8	11769.9	9778.25
DIRAS3	1.42784	2.21e-10	4.51e-09	324.818	471.717	292.303	1170.08	932.241	835.757
ENSG00000287751	1.42883	0.00456628	0.0179225	31.0881	52.4877	24.1833	83.2601	89.3787	120.012
ENSG00000248557	1.42902	0.00781924	0.028347	38.5922	28.2626	22.0804	67.7182	64.4358	107.037
RAB6C-AS1	1.43143	0.000280121	0.00157339	50.3842	111.705	54.6753	179.842	215.132	194.614
PSMA2P3	1.43214	0.00935012	0.0330012	42.8802	14.1313	55.7267	81.0399	116.4	103.794
ATP6V1B1-AS1	1.4325	1.3e-23	1.46e-21	780.42	918.535	906.348	2204.73	2477.66	2353.74
SNORD67	1.43383	0.000240111	0.00137432	76.1124	49.1231	57.8296	126.555	201.622	164.34
PRDM4-AS1	1.43444	2.52e-12	7.03e-11	672.147	1110.32	782.277	1757.34	2567.04	2617.55
SULT4A1	1.43526	5.06e-13	1.57e-11	254.065	229.466	254.45	681.623	665.144	646.55
ENSG00000277290	1.43572	0.000297817	0.00166171	65.3923	144.005	97.7847	153.199	399.086	282.19
ENSG00000279358	1.43638	0.0038783	0.015572	36.4482	86.1337	63.0869	67.7182	182.915	254.079
KRT8P42	1.43793	0.0015579	0.00704432	49.3122	50.469	49.4181	106.573	208.897	88.6573
ENSG00000288881	1.43799	0.014042	0.0464811	31.0881	35.6647	14.7203	88.8108	46.7679	86.4949
KRT32	1.43987	1.72e-05	0.000129443	62.1763	100.265	80.9615	240.899	219.29	203.263
ENSG00000229808	1.44158	0.00166606	0.00746605	68.6083	26.9168	45.2123	133.216	118.479	127.58
TAB3-AS2	1.44171	1.81e-11	4.37e-10	606.755	921.227	591.965	1412.09	2044.28	2311.58
CEP170P1	1.44178	2.61e-17	1.52e-15	6107.21	6798.51	6279.25	11875.1	20128.9	20115.5
PRKG1-AS1	1.44297	3.19e-28	5.17e-26	4914.07	6013.21	5651.53	16189.1	15968.6	12924.5
ENSG00000279946	1.44549	0.00925609	0.0327212	49.3122	27.5897	29.4405	107.683	43.6501	137.311
PDP1	1.44591	1.99e-36	5.6e-34	9829.22	8618.75	8458.9	23718	26383.3	23196.9
ENSG00000288833	1.44598	9.88e-12	2.49e-10	303.377	248.307	244.987	845.923	663.065	659.524
RGCC	1.44752	1.01e-08	1.5e-07	164.017	187.745	146.151	428.512	389.733	542.756
SEMA7A	1.44895	6.68e-29	1.15e-26	6766.5	7998.32	6988.97	21685.4	20878.2	16835.2
PSMD7P1	1.45117	2.46e-05	0.000179419	73.9684	72.6753	94.6303	162.08	237.997	258.404
ENSG00000263923	1.45119	0.0129724	0.0434772	15.0081	31.6272	65.1898	57.727	138.225	109.2
SNORA63B	1.45165	8.6e-05	0.000552075	81.4724	80.7503	99.8876	139.877	328.415	247.592
ENSG00000286634	1.45203	2.34e-05	0.000171312	90.0484	113.723	103.042	225.357	205.779	409.77
TNFRSF21	1.45252	1.92e-34	4.66e-32	4811.16	4549.61	4025.99	12797.6	12490.2	11351.4
ENSG00000289280	1.45428	0.00534022	0.0204718	25.7281	46.4314	25.2347	64.3878	98.7323	105.956
ENSG00000278158	1.45433	0.0124137	0.041918	22.5121	22.8793	41.0065	43.2953	76.9073	115.687
ENSG00000244021	1.45491	3.41e-13	1.09e-11	1334.65	1867.35	1448.9	2826.4	4830.61	5099.96
CMTM7	1.45573	8.68e-26	1.17e-23	5697.71	7929.01	6312.89	16732	19939.8	18036.4
LUCAT1	1.45575	8.81e-08	1.09e-06	217.617	172.267	116.711	426.292	511.329	451.936
ENSG00000260814	1.45583	0.000184641	0.00109017	64.3203	69.3107	50.4695	140.987	139.265	225.968
ENSG00000238390	1.45671	0.0110179	0.0378884	26.8001	40.3752	14.7203	62.1676	72.7501	91.9009
LY6G6C	1.45691	0.000115628	0.000719832	152.225	172.94	59.9325	233.128	371.026	456.261
ENSG00000289372	1.45707	1.59e-09	2.76e-08	177.953	203.222	190.312	407.42	570.569	592.49
ENSG00000254943	1.45838	4.61e-06	3.95e-05	122.209	88.1525	98.8361	364.124	261.9	221.643
HTR2B	1.46004	1e-05	8e-05	169.377	75.367	142.997	320.829	303.472	436.799
NDUFAF4	1.46005	9.1e-23	9.66e-21	1298.2	1704.51	1385.81	3564.64	4401.38	4118.24
RPL23AP32	1.46085	0.000903663	0.00438403	50.3842	41.721	37.8521	99.9122	102.889	154.61
ETV5-AS1	1.46155	0.00674665	0.0249811	19.2961	25.5709	56.7782	86.5905	85.2216	107.037
SNORD19B	1.46192	0.00184019	0.00813729	46.0962	57.1982	27.3376	84.3703	146.54	130.824
IFI16	1.46299	2.32e-21	2.1e-19	8147.24	10745.2	10744.7	21827.5	32187.8	27693.5
RPS24	1.465	1.82e-17	1.09e-15	57353.3	83993.1	61982.9	137174	212230	211925
PLCXD2-AS1	1.46626	0.00443306	0.0174713	33.2322	26.9168	51.5209	64.3878	95.6144	147.041
ENSG00000232702	1.46782	2.06e-08	2.89e-07	146.865	279.262	267.068	550.627	713.99	657.362
TMC5	1.46898	0.00364583	0.014744	30.0161	37.6835	30.492	104.353	59.2394	109.2
BLID	1.46899	0.00919894	0.0325526	66.4643	27.5897	63.0869	64.3878	87.3001	281.109
LINC02535	1.46976	2.55e-05	0.000185029	159.729	98.2463	68.3441	268.653	375.183	258.404
CD68	1.46994	7.05e-35	1.77e-32	6120.08	7405.48	6532.65	18158.5	20029.1	17386.6
MGLL	1.47133	3.15e-31	6.2e-29	5604.44	5406.24	5042.74	16664.2	15097.7	12751.5
ENSG00000258976	1.47285	2.38e-06	2.19e-05	87.9044	111.705	88.3216	327.49	249.429	224.887
ENSG00000289283	1.47407	0.00535011	0.0204985	42.8802	47.1044	43.1094	59.9473	85.2216	224.887
YWHAZP5	1.47407	2.7e-12	7.48e-11	350.546	505.363	403.756	944.725	1123.47	1437.98
ENSG00000280435	1.47417	1.3e-09	2.29e-08	190.817	155.444	191.364	407.42	552.901	529.782
ENSG00000267379	1.47559	4.07e-18	2.6e-16	806.148	1174.24	879.01	2336.83	2916.24	2710.54
RNU6-1330P	1.47792	0.000667768	0.00337733	99.6965	64.6003	71.4985	96.5817	223.447	335.168
ENSG00000271843	1.47827	4.62e-05	0.000316056	53.6003	77.3857	113.556	198.714	270.215	211.913
CAMK1G	1.47958	0.00617444	0.0231824	23.5841	22.8793	29.4405	78.8196	67.5537	64.8712
KLF17	1.4797	0.000434917	0.00231211	49.3122	34.9918	70.447	126.555	142.382	160.016
HSP90AA2P	1.48092	1.49e-29	2.66e-27	5199.23	5573.12	4892.39	12451.3	16727.3	14550.6
ENSG00000285909	1.48289	0.000301545	0.00167986	53.6003	41.721	75.7042	186.503	116.4	172.99
ENSG00000278673	1.48351	1.07e-05	8.49e-05	127.569	172.94	134.585	209.816	473.915	535.187
ENSG00000279786	1.48532	1.73e-06	1.63e-05	144.721	92.8629	105.145	237.569	353.358	365.441
VDAC1P1	1.48555	6.56e-17	3.62e-15	601.395	954.2	706.573	2154.77	2152.36	2040.2
ENSG00000234091	1.48607	0.00308827	0.012775	23.5841	100.265	51.5209	148.758	113.282	233.536
HK2	1.48663	5.39e-34	1.28e-31	15867.8	13704.7	15269.1	46554.6	42438.3	36659.8
RANP1	1.48666	3.61e-18	2.32e-16	8231.93	13516.9	10203.3	23925.6	31904	33726.5
ENSG00000286341	1.48805	1.41e-07	1.68e-06	170.449	135.93	146.151	307.507	408.44	551.405
FXYD5	1.48837	1.01e-25	1.36e-23	16016.8	23719.7	19619	50497.8	59378.6	56673.6
ENSG00000272379	1.48959	0.00439067	0.0173334	36.4482	27.5897	22.0804	79.9297	66.5144	95.1444
SMURF2	1.4905	8.27e-35	2.05e-32	16978.4	15179	15548.8	39338.7	50431.4	44272.4
EIF2S2P3	1.49261	0.00178626	0.00793295	25.7281	51.8148	45.2123	103.243	88.3394	155.691
TIE1	1.49427	8.32e-19	5.64e-17	2194.39	2193.72	2087.12	7813.13	5842.87	4587.48
ENSG00000226647	1.49579	3.13e-16	1.53e-14	530.643	829.037	661.361	1679.63	2045.32	1985.06
WASHC5-AS1	1.49652	1.75e-14	6.84e-13	4631.06	7693.49	5138.43	11622	18777.8	18886.2
SNORD51	1.49659	0.00534786	0.0204955	35.3762	64.6003	18.9261	91.0311	162.129	85.4138
POTEI	1.49662	0.00527378	0.0202725	34.3042	78.7316	52.5724	294.186	68.593	107.037
ENSG00000289357	1.49817	1.08e-07	1.32e-06	463.106	510.073	538.341	669.411	1554.77	2045.61
NET1	1.49943	7.12e-36	1.91e-33	21339.3	25212.3	21185.6	59872.9	70702.7	60949.7
HNRNPA3P11	1.49997	0.00192747	0.00847521	77.1844	68.6378	23.1319	99.9122	170.443	208.669
GLIPR1	1.50023	6.22e-23	6.73e-21	6397.73	7282.34	6614.66	14415.1	22377.9	20622.6
ENSG00000275197	1.50041	2.48e-10	5.03e-09	280.865	288.01	257.605	537.305	843.901	957.932
ENSG00000286054	1.50073	0.000849578	0.00415805	31.0881	98.2463	45.2123	165.41	172.522	161.097
TLR4	1.50114	1.47e-13	4.97e-12	536.003	524.877	381.676	1214.49	1693	1178.49
ENSG00000258035	1.50116	0.00823967	0.0295935	51.4562	20.8605	18.9261	79.9297	66.5144	110.281
SOX9-AS1	1.50188	0.000463846	0.00244841	70.7523	65.2732	30.492	122.115	178.757	171.909
ENSG00000237161	1.50209	5.15e-05	0.000348581	92.1924	121.126	78.8586	153.199	294.118	382.74
PHLDA2	1.50434	1.57e-39	5.26e-37	8681.1	9846.83	8009.93	24530.7	25523.9	25244.6
RGPD2	1.50622	3.78e-14	1.41e-12	885.476	788.662	795.946	1661.87	2256.29	3096.52
SERPINA3	1.50897	0.00116598	0.00549216	34.3042	47.7773	33.6463	133.216	78.9858	118.931
BMPER	1.50914	1.03e-21	9.64e-20	512.418	522.858	520.467	1485.36	1602.58	1340.67
TAFA3	1.51168	4.38e-08	5.77e-07	161.873	173.613	129.328	498.451	512.369	316.788
ENSG00000289278	1.51272	0.01323	0.0442069	19.2961	22.8793	29.4405	93.2513	33.2572	77.8454
ENSG00000261736	1.51302	0.00505449	0.0195509	23.5841	41.721	29.4405	53.2865	127.832	90.8197
ENSG00000288493	1.51305	0.00417001	0.0165695	15.0081	98.2463	55.7267	197.604	128.872	160.016
SNORD14D	1.51501	1.87e-09	3.19e-08	160.801	245.616	203.981	472.918	710.873	565.461
BTF3L4P3	1.51719	0.00749036	0.0273335	19.2961	39.7023	18.9261	61.0574	78.9858	85.4138
ENSG00000286803	1.51813	8.75e-05	0.000560704	1043.06	2125.75	1585.58	3002.92	4778.64	5839.49
MIR378H	1.51818	0.0104411	0.0362334	13.9361	30.9543	25.2347	53.2865	87.3001	61.6276
DNAJA4	1.52014	9.17e-07	9.24e-06	82.5444	136.603	166.129	310.838	440.658	354.629
SNORD121B	1.52295	0.00805776	0.0290517	18.2241	34.9918	30.492	114.344	83.143	44.3287
ENSG00000289468	1.52775	0.000773453	0.00383268	60.0323	67.292	42.0579	91.0311	141.343	257.322
RIPK2	1.52778	2.56e-31	5.06e-29	5733.08	6868.49	5536.92	15294.3	19249.7	17768.2
CCL7	1.52875	0.00139131	0.00639894	36.4482	63.2544	29.4405	173.181	95.6144	107.037
FAM83A	1.52888	1.58e-09	2.74e-08	289.441	502.671	646.64	1559.74	1561.01	1032.53
USP34-DT	1.53062	4.33e-06	3.74e-05	9212.81	8488.88	8131.9	13558.1	29907.6	31169.5
ENSG00000272639	1.53177	2.87e-24	3.38e-22	5288.2	4991.04	5081.65	18164	14750.6	11498.4
ENSG00000235526	1.53246	4.27e-05	0.000295035	58.9603	108.34	104.093	351.913	272.293	163.259
CASC11	1.53289	1e-22	1.05e-20	4464.9	7200.24	6100.5	15765	18480.6	17175.7
ENSG00000287712	1.53307	0.00276994	0.0116237	32.1602	36.3377	23.1319	78.8196	70.6715	116.768
ETV5	1.53386	1.58e-38	4.96e-36	10428.5	12843.3	10861.5	31264.7	34896.2	32689.7
LPAL2	1.53387	4.66e-08	6.1e-07	109.345	102.957	108.299	358.574	282.686	286.515
ENSG00000279658	1.53475	2.89e-10	5.79e-09	339.826	325.693	315.434	592.812	1183.75	1064.97
ENSG00000256813	1.53486	1.64e-20	1.33e-18	3502.24	5760.86	4321.45	11506.5	14679.9	13191.6
ENSG00000273612	1.53717	1.19e-12	3.5e-11	307.665	473.735	366.955	874.786	1274.17	1191.47
ENSG00000244716	1.53842	6.34e-20	4.87e-18	6696.82	9759.35	6971.1	17493.5	25669.4	24900.8
PABPC1P3	1.53963	0.00048388	0.00253844	45.0242	172.267	88.3216	160.97	379.34	353.548
ENSG00000278217	1.53977	1.4e-05	0.00010828	6538.16	6030.03	5985.89	9456.13	20426.2	24062.9
ENSG00000226963	1.54104	9.97e-20	7.44e-18	2384.14	1978.38	1945.18	7768.72	5813.77	4770.2
MT-TW	1.54126	1.22e-06	1.2e-05	102.912	98.2463	83.0644	199.824	306.59	321.112
YWHAZP2	1.54174	1.66e-10	3.46e-09	583.171	1221.35	844.313	1776.22	2722.93	3223.02
PTGES3P3	1.54305	2.95e-06	2.65e-05	175.809	193.801	119.865	250.891	582.001	595.734
ELK3	1.54358	1.94e-39	6.37e-37	16646.1	19645.9	17798.9	47571.5	57306.3	52816
ENSG00000218426	1.54427	4.24e-14	1.57e-12	1044.13	2022.8	1481.49	3486.93	4932.46	4858.85
RNU1-103P	1.54429	0.00574135	0.0217757	26.8001	66.619	14.7203	106.573	109.125	103.794
ENSG00000259677	1.54493	0.00306994	0.0127092	20.3681	149.388	75.7042	135.436	253.586	331.924
HKDC1	1.54604	3.15e-07	3.48e-06	81.4724	95.5546	88.3216	284.195	265.018	227.049
ENSG00000275939	1.54617	0.00468024	0.0183101	40.7362	14.1313	46.2637	96.5817	77.9465	117.849
ZNF92	1.54724	2.15e-14	8.26e-13	1016.26	1211.93	998.876	2054.86	3416.14	3964.71
HNRNPA1P49	1.54901	2.2e-06	2.03e-05	75.0404	89.4983	108.299	196.494	282.686	318.95
LINC01605	1.55393	8.82e-13	2.64e-11	246.561	372.797	361.698	1072.39	1020.58	792.51
ENSG00000286689	1.55411	0.00284839	0.0119114	36.4482	39.0293	26.2862	55.5068	143.422	100.55
ENSG00000229407	1.55571	0.0125415	0.0422819	19.2961	14.8042	21.029	57.727	59.2394	44.3287
GAPDHP40	1.557	3e-06	2.69e-05	85.7604	117.761	69.3956	207.595	313.865	285.433
ENSG00000286091	1.5577	0.00106246	0.00506342	25.7281	138.621	60.984	268.653	199.543	201.101
ENSG00000231961	1.55812	0.0087899	0.0313187	16.0801	30.2814	22.0804	46.6257	64.4358	91.9009
GPR75	1.55873	2.09e-17	1.24e-15	483.474	686.378	617.2	1455.39	1859.29	1956.95
ABTB3	1.56101	1.29e-31	2.67e-29	2360.56	2707.83	2308.98	7947.46	7542.11	6287.1
CDK17	1.56354	3.7e-42	1.5e-39	8260.87	7503.05	7474.74	21291.3	25266.1	22126.5
IL6	1.56465	1.24e-37	3.72e-35	1774.17	2047.02	2004.06	5487.4	6048.65	5701.1
ENSG00000254141	1.56496	0.0135974	0.0452441	40.7362	34.3189	8.41158	46.6257	109.125	91.9009
ROBO4	1.56545	4.7e-19	3.26e-17	676.435	890.273	760.197	2785.33	2168.99	1940.73
STAU2P1	1.56628	0.00154521	0.00699745	34.3042	113.723	58.8811	93.2513	206.818	316.788
ENSG00000286057	1.56636	0.000358852	0.00195428	34.3042	132.565	58.8811	258.661	216.172	200.02
ARRDC4	1.56646	5.6e-26	7.73e-24	1868.51	2330.32	2089.23	5162.13	7192.91	6276.29
ZNG1DP	1.56664	0.00414696	0.0164935	418.082	839.131	283.891	931.403	1858.25	1778.55
ENSG00000282527	1.56697	0.0105328	0.0364853	17.1521	34.9918	13.6688	62.1676	78.9858	56.2217
HOXB4	1.5677	1.7e-41	6.29e-39	2909.42	3129.75	2664.37	8316.02	8708.19	8784.64
ENSG00000275097	1.56807	1.99e-13	6.61e-12	354.834	467.006	452.123	906.98	1396.8	1476.9
ENSG00000259546	1.56869	3.52e-09	5.7e-08	284.081	236.868	189.261	918.082	715.03	473.56
RPL31P52	1.57361	0.0119968	0.0407259	7.50404	33.646	41.0065	107.683	64.4358	73.5207
IFITM3P3	1.57376	0.00306601	0.0126954	15.0081	38.3564	52.5724	85.4804	130.95	99.4692
ELOCP2	1.57441	8.11e-10	1.49e-08	162.945	241.578	194.518	488.459	536.272	764.399
ENSG00000289502	1.57571	4.34e-06	3.75e-05	248.705	178.997	186.106	257.551	721.265	848.732
SCG2	1.57642	7.44e-33	1.69e-30	1836.34	2067.21	2112.36	5246.5	6547.51	6149.79
EBF3-AS1	1.57677	8.79e-05	0.000562653	45.0242	39.0293	65.1898	150.978	153.815	138.392
ENSG00000201592	1.57688	0.001156	0.00545174	49.3122	24.2251	50.4695	77.7095	144.461	144.879
SDAD1P2	1.5786	0.00616456	0.0231577	45.0242	12.7855	37.8521	67.7182	82.1037	132.986
ENSG00000286403	1.57921	0.0128639	0.0431926	23.5841	80.0774	8.41158	105.463	99.7716	134.067
ENSG00000253307	1.58118	0.00034597	0.001894	38.5922	47.7773	57.8296	85.4804	163.168	182.721
HCG20	1.58322	1.23e-26	1.78e-24	1940.33	2710.52	2062.94	7241.41	6831.24	6060.05
FCF1P7	1.58346	0.000743227	0.0037047	28.9441	37.6835	60.984	86.5905	136.147	158.934
RPS15AP11	1.58543	0.000501156	0.00261863	24.6561	96.9004	59.9325	164.3	213.054	171.909
DUSP6	1.58687	2.01e-37	5.92e-35	4546.37	4703.71	4088.03	14515	13836	11722.2
PABPC1P4	1.58711	9.83e-09	1.46e-07	129.713	294.066	195.569	625.006	663.065	581.678
ENSG00000249741	1.58769	2.85e-05	0.000205211	45.0242	57.8711	71.4985	148.758	209.936	165.422
MOK	1.58842	6.69e-45	3e-42	4231.2	4692.27	4967.04	13512.6	14485.6	13775.4
CASS4	1.5903	0.0093614	0.033028	65.3923	70.6566	6.30869	142.097	193.307	95.1444
LYAR	1.59104	2.19e-31	4.4e-29	3884.95	4426.46	3962.91	10143.3	13811.1	13030.5
ENSG00000275216	1.59158	1.4e-11	3.43e-10	464.178	606.973	484.717	961.377	1715.86	2016.41
ENSG00000254568	1.59355	0.000114062	0.00071177	42.8802	106.994	49.4181	212.036	230.722	164.34
ENSG00000279232	1.59365	1.82e-45	8.41e-43	8102.22	8233.84	7604.07	22479.1	26536.1	23242.3
SNORD14C	1.59366	1.18e-09	2.1e-08	139.361	174.959	113.556	455.155	451.051	390.308
SNORD12B	1.59464	1.58e-12	4.55e-11	263.713	442.781	278.634	877.007	1080.86	1028.21
ENSG00000279670	1.59665	0.000417645	0.00223112	56.8163	43.0668	69.3956	81.0399	194.347	234.618
ENSG00000288203	1.5982	0.00322064	0.0132407	12.8641	72.6753	38.9036	121.005	123.675	136.23
CXCL2	1.59863	5.04e-12	1.34e-10	260.497	356.647	212.392	785.976	982.127	752.506
NPM1P19	1.59924	1.2e-05	9.36e-05	73.9684	140.64	113.556	196.494	320.1	481.128
CDC42P6	1.59952	5.65e-09	8.77e-08	171.521	325.693	275.479	529.534	935.359	882.248
CA12	1.6009	6.45e-36	1.76e-33	2264.07	2717.25	2319.49	7003.84	8093.97	7059.07
TESC	1.60177	4.97e-13	1.54e-11	304.449	290.028	305.971	1015.77	1068.39	647.631
CNIH3-AS1	1.6029	0.000320787	0.00177435	70.7523	32.9731	45.2123	157.639	189.15	102.713
BPTFP1	1.60318	9.87e-10	1.78e-08	356.978	472.39	360.647	670.522	1543.34	1405.54
TMEM230P2	1.60581	8.28e-09	1.25e-07	226.193	388.947	296.508	547.297	1034.09	1199.04
ENSG00000289584	1.60679	7.6e-05	0.000493785	48.2402	47.1044	58.8811	119.895	138.225	210.831
RPS15AP1	1.60696	2.61e-06	2.37e-05	66.4643	148.715	109.351	266.432	301.393	425.988
ENSG00000226084	1.60778	1.09e-19	8.06e-18	4906.57	6688.82	5208.87	11989.5	19460.7	19776
LASTR	1.60782	3.67e-13	1.17e-11	240.129	184.38	273.376	754.892	725.423	640.063
ENSG00000288442	1.60844	7.07e-08	8.91e-07	102.912	135.93	109.351	259.772	362.711	442.205
ENSG00000222032	1.60932	4.68e-19	3.26e-17	355.906	341.843	322.795	1162.31	1013.31	938.47
ENSG00000277913	1.61415	3.93e-09	6.28e-08	175.809	235.522	193.466	399.649	809.605	645.469
ENSG00000290732	1.6142	4.89e-05	0.000332676	46.0962	69.3107	77.8071	139.877	173.561	278.946
EIF4EP1	1.61552	0.000746831	0.00371914	25.7281	35.6647	75.7042	107.683	143.422	167.584
ENSG00000228802	1.61602	8.11e-14	2.86e-12	502.77	1071.29	720.242	2181.42	2383.09	2482.4
F3	1.61741	3.83e-35	1e-32	1576.92	1684.32	1451	4729.18	5299.33	4436.11
ENSG00000280023	1.62058	1.77e-09	3.04e-08	122.209	133.911	144.048	341.922	375.183	513.564
HSPA8P3	1.62086	5.54e-05	0.000372051	64.3203	55.1794	41.0065	116.564	192.268	184.883
RPL7AP50	1.62256	6.17e-08	7.88e-07	298.017	355.974	333.309	640.548	701.519	1699.63
KIAA1755	1.62312	2.28e-13	7.49e-12	412.722	288.01	474.203	1485.36	1103.72	1021.72
WDR45BP1	1.62318	1.95e-07	2.26e-06	129.713	112.378	67.2927	320.829	296.197	337.33
SF3A3P2	1.62346	8.41e-09	1.27e-07	108.273	154.099	146.151	392.988	533.154	335.168
RPL7P49	1.62446	0.00242631	0.010374	16.0801	55.8523	31.5434	85.4804	99.7716	137.311
MT-ATP6	1.625	7.02e-05	0.000460684	30783.7	65469	48105.8	95199.6	157163	192904
ENSG00000289401	1.62846	0.00408842	0.0163006	42.8802	23.5522	28.3891	41.075	112.243	138.392
C18orf21	1.62897	3.26e-20	2.57e-18	1122.39	1586.74	1172.36	3123.92	4342.14	4550.72
ENSG00000288518	1.62975	1.32e-07	1.58e-06	110.417	178.324	126.174	291.966	428.186	568.704
RN7SL182P	1.63025	0.00917898	0.0325015	21.4401	30.9543	16.8232	31.0838	90.418	94.0633
RPS4XP17	1.63093	2.21e-06	2.04e-05	69.6803	110.359	178.746	308.618	470.797	330.843
ENSG00000225170	1.63121	0.00297161	0.0123701	27.8721	21.5334	33.6463	51.0662	120.557	84.3326
SLC9A2	1.6314	0.00649128	0.0241737	10.7201	25.5709	37.8521	84.3703	89.3787	56.2217
ENSG00000288056	1.63418	0.014675	0.0482616	4.28802	45.7585	43.1094	76.5993	71.7108	142.717
ENSG00000229587	1.63451	0.000458968	0.00242619	37.5202	32.9731	55.7267	81.0399	134.068	175.152
ENSG00000288395	1.63451	0.000691283	0.00347789	24.6561	40.3752	29.4405	109.903	93.5359	91.9009
GCSHP5	1.63452	4.17e-21	3.63e-19	644.275	690.415	611.943	1574.17	2228.23	2244.54
MT-CO3	1.63458	0.000174426	0.00103699	38876.3	90692.1	58041	126429	212316	243778
CHST2	1.63617	3.04e-25	3.9e-23	1823.48	1929.93	1641.31	6880.62	5347.13	4546.39
LAMB3	1.63628	9.8e-21	8.18e-19	6212.27	6735.25	6537.9	26347.9	20267.1	13960.3
BHLHE41	1.63659	2.94e-05	0.000210795	77.1844	40.3752	72.5499	178.732	250.468	157.853
PTPN2P2	1.63704	0.00517425	0.0199445	18.2241	26.2439	23.1319	42.1851	76.9073	91.9009
CR1	1.64025	0.00138192	0.00636339	25.7281	49.1231	41.0065	106.573	189.15	67.0336
ENSG00000282304	1.64034	0.0132201	0.0441843	19.2961	10.7667	41.0065	105.463	36.3751	77.8454
LINC01358	1.64173	6.01e-09	9.29e-08	124.353	141.986	88.3216	354.133	412.597	343.817
CLK2P1	1.64365	0.000952645	0.00459625	23.5841	38.3564	50.4695	79.9297	102.889	168.665
MANSC4	1.64387	0.000822957	0.00404704	33.2322	22.8793	37.8521	76.5993	107.047	108.119
RNU5A-1	1.64411	0.00594409	0.0224267	10.7201	66.619	31.5434	67.7182	143.422	132.986
TNPO1P2	1.64469	0.00615739	0.0231328	30.0161	35.6647	12.6174	45.5155	115.361	85.4138
KIAA1549L	1.64811	3.45e-37	1.01e-34	6395.58	8500.99	7061.52	21373.4	24616.6	22847.6
ENSG00000289728	1.64813	1.88e-14	7.31e-13	1512.6	863.356	942.097	4339.52	3473.3	2578.63
WT1	1.64855	3.27e-48	1.7e-45	6183.33	7112.09	6419.09	19378.5	22000.7	20439.8
ENSG00000270487	1.64924	0.0110007	0.0378428	26.8001	15.4771	12.6174	37.7446	62.3572	71.3583
ENSG00000287378	1.64945	0.00991973	0.0346985	12.8641	16.823	21.029	44.4054	50.9251	63.79
ENSG00000255422	1.65003	3.46e-11	8e-10	645.347	1041.01	794.895	1455.39	2880.9	3457.64
PTPRN2	1.65045	2.72e-16	1.35e-14	307.665	236.868	316.486	810.399	889.63	995.773
ENSG00000285845	1.65094	1.67e-38	5.21e-36	1395.75	1403.04	1604.51	4427.22	4915.83	4480.44
ENSG00000290573	1.65143	0.000228079	0.00131385	27.8721	54.5065	48.3666	149.868	97.693	165.422
ENSG00000259381	1.6525	0.00106338	0.00506724	40.7362	28.2626	25.2347	71.0486	91.4573	132.986
MT-CYB	1.65417	4.94e-05	0.000335657	16043.6	35475	24746.9	52841.3	87192	100010
ZBTB38	1.65575	1.77e-38	5.48e-36	27726.3	31765.8	27787.7	77373.1	102690	94953.1
SRD5A1P1	1.65579	0.0088666	0.0315573	19.2961	17.4959	17.8746	34.4142	73.7894	63.79
ENSG00000288031	1.65594	9.77e-10	1.76e-08	144.721	174.959	139.843	351.913	491.583	607.627
SNORD45C	1.65596	0.000111825	0.000699362	73.9684	73.3482	38.9036	107.683	257.743	222.724
HNRNPKP1	1.65647	0.00280102	0.011739	20.3681	29.6085	28.3891	49.9561	82.1037	115.687
KLF4	1.65647	4.13e-19	2.92e-17	579.955	494.596	467.894	1964.94	1327.17	1568.8
ENSG00000270103	1.65731	6.3e-08	8.03e-07	100.768	234.176	140.894	420.741	594.472	494.102
ENSG00000232059	1.65967	0.00295523	0.0123118	32.1602	19.5147	21.029	79.9297	94.5751	54.0593
ENSG00000213383	1.66103	4.59e-06	3.94e-05	76.1124	103.63	98.8361	179.842	439.619	262.728
RNU11	1.66342	5.66e-08	7.28e-07	100.768	234.849	140.894	424.072	598.63	495.184
CEACAM1	1.66478	9.24e-12	2.34e-10	278.721	395.004	209.238	808.178	868.844	1132
ENSG00000258757	1.66519	9.39e-15	3.79e-13	1668.04	2843.08	2324.75	4679.22	7782.18	9227.93
CIDEA	1.66667	0.00772125	0.0280667	8.57604	22.8793	31.5434	74.379	62.3572	63.79
BLK	1.66692	9.12e-06	7.34e-05	134.001	57.1982	57.8296	259.772	284.765	242.186
TLR6	1.66861	9.44e-17	5.1e-15	290.513	350.591	252.347	881.447	897.944	1068.21
NSA2P1	1.66866	0.00724592	0.0265474	25.7281	41.0481	8.41158	61.0574	78.9858	101.632
ENSG00000226268	1.67506	1.75e-09	3.01e-08	128.641	189.09	188.209	368.565	622.533	627.088
CD163L1	1.67543	7.85e-14	2.77e-12	179.025	171.594	159.82	603.913	516.526	510.32
ENSG00000276740	1.6784	0.00201796	0.00882243	46.0962	13.4584	39.955	78.8196	122.636	113.525
RN7SL225P	1.68037	0.00907241	0.0321918	10.7201	24.2251	22.0804	65.498	37.4143	81.089
NAV3	1.68476	3.9e-40	1.35e-37	5561.56	5620.22	4634.78	15495.3	18910.9	16448.1
EPB41L4B	1.68571	4.1e-26	5.72e-24	1038.77	1161.46	1049.35	2736.48	3811.07	3910.65
ALDH1A3	1.69121	1.07e-41	4.1e-39	68240.6	68625.7	66779.6	243710	232540	181380
DUSP5	1.69351	2.07e-43	8.7e-41	2668.22	2551.71	2728.51	8958.79	9198.73	7546.68
CRHBP	1.6953	0.000332979	0.00183289	49.3122	47.1044	23.1319	111.013	175.64	101.632
ENSG00000259735	1.69542	0.00446408	0.0175738	20.3681	30.9543	14.7203	49.9561	99.7716	65.9524
HNRNPKP2	1.69594	3.31e-08	4.48e-07	175.809	469.698	277.582	662.751	1017.46	1320.13
SPRY4	1.69637	3.63e-49	1.96e-46	3040.21	3504.56	3194.3	10982.6	10627.8	9963.14
GPR55	1.69953	1.87e-06	1.75e-05	57.8883	70.6566	59.9325	178.732	260.861	174.071
TENM4	1.70027	0.000229195	0.0013192	30.0161	37.0106	37.8521	87.7007	148.618	104.875
ENSG00000290100	1.70086	0.000147611	0.000894479	31.0881	53.8336	37.8521	93.2513	152.775	155.691
ENSG00000219133	1.70276	2e-09	3.38e-08	198.321	280.607	294.405	485.129	875.08	1159.03
ENSG00000289957	1.70546	0.00149979	0.00682259	81.4724	27.5897	16.8232	130.996	149.657	127.58
SNORA53	1.70662	0.0136368	0.04535	11.7921	8.07503	45.2123	56.6169	77.9465	75.6831
ANXA10	1.70693	1.15e-06	1.13e-05	53.6003	80.0774	70.447	229.798	266.058	172.99
MTND1P23	1.70704	1.65e-09	2.85e-08	212.257	427.304	353.286	660.53	1151.53	1435.82
ARIH2P1	1.70785	0.000359344	0.00195602	36.4482	31.6272	65.1898	84.3703	143.422	205.425
H2BP1	1.70822	3.41e-05	0.000240551	2867.61	6237.29	4732.57	9966.79	15240.1	20011.7
ENSG00000267069	1.70834	6.72e-06	5.55e-05	68.6083	37.6835	65.1898	177.622	181.875	196.776
ENSG00000287510	1.7086	0.0101495	0.0353759	16.0801	18.8417	21.029	26.6432	95.6144	60.5465
RPL15P2	1.71079	5.19e-08	6.73e-07	96.4805	229.466	197.672	402.979	622.533	694.122
NAMPTP1	1.71085	5.9e-23	6.4e-21	608.899	617.067	500.489	1805.08	2228.23	1621.78
GRIK1	1.71248	0.00174453	0.00777057	39.6642	35.6647	12.6174	79.9297	89.3787	120.012
RGMB	1.71306	1.21e-54	7.84e-52	12826.5	12478.6	11283.1	38226.4	42983.9	38748.7
MIR4531	1.71429	0.00169089	0.00756284	19.2961	48.4502	30.492	55.5068	125.754	143.798
NCEH1	1.71448	1.16e-41	4.39e-39	8483.85	9525.85	8493.6	25540.9	33500.4	27944.4
NAMPT	1.71759	1.14e-55	8.02e-53	9056.3	9157.09	9431.49	27734.5	32780.2	30404.1
ENSG00000285653	1.72063	0.00837242	0.0300191	19.2961	21.5334	12.6174	35.5243	88.3394	52.9782
ENSG00000250519	1.72092	1.04e-07	1.27e-06	106.129	142.659	155.614	252.001	489.504	592.49
RPL29P30	1.7225	0.0128926	0.0432683	12.8641	18.8417	10.5145	59.9473	38.4536	42.1663
ENSG00000228028	1.72407	0.00993768	0.0347497	11.7921	45.0856	14.7203	47.7358	59.2394	132.986
ASH1L-IT1	1.7244	0.00696595	0.0256555	20.3681	13.4584	18.9261	43.2953	46.7679	83.2514
ENSG00000287486	1.72619	0.00162096	0.007288	36.4482	14.8042	43.1094	64.3878	126.793	117.849
ENSG00000290095	1.72625	0.0022251	0.00960734	30.0161	21.5334	28.3891	42.1851	120.557	100.55
RN7SL472P	1.72711	0.00830402	0.0297941	94.3365	14.1313	12.6174	190.943	92.4966	114.606
ENSG00000264812	1.72936	0.0148651	0.0487991	11.7921	17.4959	10.5145	32.1939	46.7679	54.0593
SPTLC1P1	1.7299	6.7e-05	0.000441485	33.2322	52.4877	89.3731	128.776	205.779	245.429
DCBLD2	1.73014	6.16e-52	3.56e-49	77456.7	70588.6	67504	221615	264063	229424
RBM17P1	1.73058	0.00674132	0.0249636	8.57604	26.2439	32.5949	47.7358	66.5144	110.281
RN7SKP275	1.73198	0.00127697	0.00593858	13.9361	46.4314	44.1608	82.15	103.929	163.259
ENSG00000231357	1.73378	0.0082238	0.0295516	19.2961	10.7667	19.9775	36.6345	62.3572	65.9524
LINC01776	1.7343	3.16e-05	0.000224709	41.8082	37.6835	52.5724	108.793	177.718	151.366
TEX15	1.735	1.27e-22	1.32e-20	831.876	726.08	666.618	1892.78	2664.73	2845.68
ENSG00000283156	1.73767	0.00457404	0.017948	30.0161	16.1501	14.7203	47.7358	62.3572	91.9009
ENSG00000290058	1.74325	5.38e-27	8.04e-25	754.692	1098.88	990.464	2886.35	3459.79	3186.26
ENSG00000271732	1.74399	0.00264551	0.0111829	25.7281	22.2063	14.7203	62.1676	57.1608	90.8197
FCF1P6	1.74529	1.43e-05	0.000109938	51.4562	72.6753	52.5724	119.895	206.818	268.134
PTBP2	1.74588	4.91e-28	7.71e-26	3140.98	3293.27	3526.56	8220.55	11968.4	13218.6
PDK1-AS1	1.74611	2.24e-29	3.94e-27	1011.97	1206.54	916.863	3009.58	3661.41	3857.67
ENSG00000288644	1.74846	1.89e-11	4.54e-10	500.626	934.685	556.216	1312.18	2598.22	2791.62
GPR4	1.74881	4.42e-30	8.17e-28	568.163	688.397	573.039	1958.28	2206.41	1993.71
ENSG00000286146	1.74882	0.000710463	0.00355823	18.2241	61.2357	27.3376	133.216	129.911	100.55
FMN1	1.74983	3.64e-44	1.6e-41	4116.5	3892.84	3751.57	11282.3	14202.9	14067.3
ENSG00000270640	1.75058	0.000855043	0.00418091	12.8641	96.9004	75.7042	140.987	260.861	225.968
ENSG00000287528	1.75093	6.31e-25	7.95e-23	1091.3	868.066	828.541	3423.66	3460.83	2494.3
BRD7P5	1.75163	0.000178642	0.0010592	25.7281	82.0962	39.955	135.436	217.211	150.285
ENSG00000290032	1.75169	2.38e-11	5.65e-10	355.906	843.168	560.422	1351.03	2138.85	2446.73
ENSG00000259216	1.7523	0.000471593	0.0024842	38.5922	41.0481	28.3891	59.9473	164.207	140.554
ENSG00000257941	1.75254	2.39e-05	0.000174618	75.0404	47.7773	78.8586	113.234	272.293	290.839
KCNQ5	1.75439	3.55e-40	1.24e-37	1181.35	1133.2	1117.69	3531.34	4276.67	3770.1
MIR7-1	1.75449	0.000922188	0.00446464	16.0801	57.8711	36.8007	78.8196	133.029	165.422
ENSG00000236098	1.75672	8.36e-06	6.77e-05	65.3923	55.1794	33.6463	179.842	151.736	190.289
TTC29	1.75758	0.00639449	0.0238745	21.4401	16.823	12.6174	39.9649	51.9644	80.0078
NPM1P26	1.75975	3.47e-05	0.000244308	34.3042	148.715	100.939	219.807	337.768	409.77
RPL36AP30	1.76225	0.00973524	0.0341496	12.8641	26.2439	19.9775	39.9649	36.3751	125.418
ENSG00000244619	1.76267	0.00266336	0.0112456	21.4401	20.1876	15.7717	52.1763	78.9858	63.79
GABBR2	1.76459	2.44e-16	1.23e-14	300.161	232.83	231.319	965.817	930.162	697.365
ENSG00000248596	1.76506	7.39e-10	1.37e-08	107.201	137.276	132.482	296.406	493.661	493.021
LINC-PINT	1.76656	6.94e-45	3.08e-42	2749.69	2398.96	2838.91	8135.07	9407.63	9622.56
ENSG00000236732	1.76714	0.00519125	0.0200012	16.0801	34.9918	9.46303	77.7095	62.3572	69.196
SERPINE1	1.76842	2.9e-46	1.39e-43	15637.3	19347.1	16563.5	57803.6	64658.2	53166.3
ENSG00000253567	1.77086	0.00673975	0.02496	20.3681	32.3001	12.6174	38.8547	55.0822	130.824
ENSG00000255893	1.77237	6.83e-05	0.00044962	30.0161	74.0211	58.8811	124.335	164.207	271.378
ANAPC1P6	1.77388	7.09e-07	7.32e-06	146.865	205.913	59.9325	364.124	515.487	538.431
SYT14	1.77398	1.56e-29	2.79e-27	2424.88	2118.35	1980.93	5723.86	8122.03	8463.53
ENSG00000287097	1.77421	0.00602754	0.0227077	15.0081	43.0668	8.41158	74.379	74.8287	82.1702
SNORA50A	1.77443	0.000756036	0.00375831	42.8802	122.471	90.4245	127.666	134.068	616.276
ALDH1A3-AS1	1.77485	3.1e-46	1.47e-43	37234	42264.1	37690.2	145522	142235	113273
IL1R1-AS1	1.77544	0.000281884	0.00158182	18.2241	36.3377	41.0065	96.5817	125.754	105.956
ENSG00000285082	1.77577	4.85e-06	4.14e-05	63.2483	115.742	48.3666	279.754	322.179	182.721
TNFAIP6	1.77601	0.0130253	0.0436198	17.1521	6.7292	18.9261	51.0662	35.3358	58.3841
FGF1	1.77924	1.07e-06	1.06e-05	53.6003	47.1044	65.1898	215.366	195.386	156.772
ENSG00000273601	1.77926	0.000693473	0.00348599	21.4401	41.0481	22.0804	129.886	75.868	87.5761
ENSG00000290789	1.77935	7.4e-05	0.00048236	49.3122	26.2439	50.4695	113.234	126.793	189.208
PDE4DIPP4	1.78079	5.76e-14	2.09e-12	259.425	183.707	172.437	619.455	672.419	819.54
RN7SL285P	1.78334	0.00444579	0.0175152	21.4401	22.8793	15.7717	38.8547	112.243	56.2217
HNRNPA1P62	1.7851	0.0151776	0.0496585	12.8641	17.4959	8.41158	35.5243	32.2179	67.0336
ENSG00000231903	1.78541	0.00206709	0.00901101	26.8001	13.4584	41.0065	56.6169	129.911	90.8197
NUTF2P7	1.78906	3.83e-05	0.000266786	40.7362	43.7398	48.3666	117.674	114.322	227.049
GAREM1	1.78974	1.61e-12	4.62e-11	154.369	125.836	111.453	404.089	469.758	478.966
HHIP	1.79526	9.2e-42	3.59e-39	1818.12	1596.17	1704.4	5623.94	6728.35	5405.93
TRAPPC3L	1.79841	0.0015414	0.00698324	17.1521	20.8605	19.9775	62.1676	67.5537	72.4395
ENSG00000287002	1.79973	0.00423309	0.0167821	9.64805	28.2626	26.2862	42.1851	77.9465	104.875
ENSG00000259632	1.79987	0.000428515	0.00228182	17.1521	28.2626	51.5209	99.9122	103.929	132.986
ENSG00000227081	1.80027	0.00183773	0.00813041	212.257	700.509	508.901	959.157	1822.91	2172.1
ADGRE2	1.80319	2.41e-08	3.34e-07	124.353	439.416	203.981	930.293	920.809	841.163
TAF4B	1.80448	6.24e-41	2.26e-38	1572.63	1462.93	1555.09	4632.59	6017.47	5379.99
CERKL	1.80475	1.7e-25	2.23e-23	1956.41	1893.6	1755.92	4571.54	7419.47	7594.26
ENSG00000272159	1.80607	6.87e-13	2.1e-11	175.809	364.049	222.907	862.575	967.577	849.813
ITGA6	1.80646	1.03e-53	6.49e-51	25562	23407.5	22802.8	76067.6	94114.7	80860.9
RPL15P20	1.80659	0.00144964	0.00663028	27.8721	34.9918	16.8232	71.0486	60.2787	149.204
C12orf75-AS1	1.80985	0.00111887	0.00530105	22.5121	17.4959	25.2347	95.4716	73.7894	58.3841
ENSG00000236773	1.81011	0.000227344	0.00131105	17.1521	63.9274	50.4695	107.683	178.757	178.396
H3C9P	1.81162	0.00248465	0.0105901	17.1521	34.3189	12.6174	61.0574	69.6323	97.3068
ST3GAL6	1.81362	7.06e-48	3.58e-45	3817.41	4177.48	4241.54	13649.1	16377.1	12990.5
SNORA32	1.81375	1.1e-14	4.4e-13	359.122	542.373	329.103	1023.54	1761.59	1551.5
YWHAQP6	1.81387	3.45e-08	4.65e-07	76.1124	123.144	108.299	229.798	438.579	416.257
COL13A1	1.81405	1.7e-32	3.72e-30	1336.79	1475.04	1453.1	6051.35	4827.49	4121.48
ENSG00000229853	1.81433	9.91e-05	0.000626508	28.9441	46.4314	29.4405	88.8108	125.754	156.772
HSPE1P2	1.8157	5.11e-09	7.99e-08	114.705	343.189	327	727.138	967.577	1074.7
PHLDA1-AS1	1.81596	3.11e-40	1.09e-37	6675.38	6704.3	6302.38	27122.8	23399.6	18779.1
CD300C	1.81627	0.00243336	0.0103998	10.7201	25.5709	27.3376	99.9122	54.0429	71.3583
PDGFRA	1.81654	4.25e-21	3.68e-19	331.25	472.39	496.283	1324.39	1706.51	1552.58
ADRA1D	1.8185	5.12e-21	4.39e-19	477.042	624.469	382.727	1952.73	1716.9	1578.53
ENSG00000258448	1.821	0.00123352	0.00577348	27.8721	47.7773	12.6174	68.8284	135.107	111.362
ENSG00000270147	1.82122	1.03e-23	1.17e-21	642.131	739.539	668.721	1782.88	2778.02	2688.91
FCRLB	1.82319	9.08e-25	1.14e-22	497.41	452.202	386.933	1803.97	1567.25	1359.05
GAL	1.82702	1.08e-55	7.72e-53	3650.18	3887.46	3514.99	14123.1	13167.8	11932
ENSG00000236844	1.82844	0.00904774	0.0321097	8.57604	15.4771	14.7203	36.6345	48.8465	52.9782
SRGN	1.82863	1.09e-46	5.33e-44	6215.49	7690.12	6208.8	22343.7	26365.7	22753.6
PSMC1P9	1.82937	4.67e-07	5e-06	45.0242	101.611	80.9615	209.816	280.608	323.275
ENSG00000270620	1.83819	0.00985414	0.0345178	8.57604	24.2251	9.46303	41.075	48.8465	63.79
ENSG00000287167	1.83918	3.69e-05	0.000258113	32.1602	29.6085	54.6753	121.005	120.557	172.99
RPSAP52	1.84076	3.26e-06	2.9e-05	111.489	41.721	67.2927	250.891	339.847	193.532
ENSG00000253908	1.84104	0.00151088	0.00686581	13.9361	30.2814	24.1833	52.1763	77.9465	116.768
ENSG00000269902	1.84408	1.85e-06	1.74e-05	112.561	67.9649	64.1383	158.749	312.825	404.364
USP8P1	1.84409	1.14e-06	1.12e-05	51.4562	115.742	49.4181	235.349	272.293	277.865
HRG-AS1	1.8477	1.25e-06	1.22e-05	36.4482	71.3295	50.4695	188.723	201.622	183.802
SLC6A15	1.84787	1.52e-20	1.24e-18	363.41	302.814	234.473	1080.16	1111	1050.91
ENSG00000288665	1.84946	0.00363575	0.0147131	24.6561	12.7855	13.6688	49.9561	82.1037	50.8158
RANBP20P	1.85321	0.000517585	0.00269645	22.5121	70.6566	30.492	69.9385	192.268	189.208
ENSG00000286887	1.85323	9.21e-06	7.4e-05	56.8163	39.0293	35.7492	128.776	206.818	138.392
RPL23AP74	1.85676	0.00657482	0.0244502	130.785	283.972	146.151	280.864	530.037	1222.82
HSPD1P6	1.8593	1.26e-13	4.31e-12	144.721	216.007	138.791	517.323	672.419	631.413
ENSG00000250321	1.86262	1.57e-05	0.000119605	479.186	1213.95	720.242	2199.18	3069.02	3513.86
PRNP	1.86263	2.19e-52	1.3e-49	34036.2	42916.8	35860.7	129989	149571	130726
ADAMTS6	1.8634	9.75e-40	3.31e-37	3224.59	2982.38	2533.99	8977.66	11948.7	10880
ENSG00000271590	1.86481	0.00137929	0.00635336	38.5922	18.8417	21.029	56.6169	69.6323	157.853
SLC66A1L	1.86547	7.36e-05	0.000479822	58.9603	75.367	16.8232	200.934	177.718	176.233
MIR4683	1.86875	1.54e-21	1.42e-19	421.298	399.041	338.566	1499.79	1646.23	1087.67
ENSG00000223429	1.86938	0.00884952	0.0315018	25.7281	9.42087	8.41158	37.7446	55.0822	64.8712
LDHAP3	1.87101	5.72e-08	7.34e-07	165.089	193.801	177.695	263.102	776.348	924.415
ENSG00000225018	1.8716	6.43e-07	6.69e-06	56.8163	185.053	86.2187	316.388	496.779	396.796
TXNDC12-AS1	1.8722	0.00720225	0.0264241	19.2961	12.1126	9.46303	67.7182	44.6894	36.7604
RGMB-AS1	1.87244	9.01e-39	2.9e-36	710.739	695.799	707.624	2517.79	2880.9	2340.77
ENSG00000286252	1.87301	7.46e-05	0.000485472	22.5121	35.6647	29.4405	117.674	113.282	91.9009
MIX23	1.87331	2.99e-21	2.65e-19	1258.53	1593.47	1165	3248.26	5686.98	5790.84
NUFIP1P1	1.87369	4.04e-07	4.38e-06	46.0962	92.19	55.7267	196.494	231.761	288.677
IGFBP5	1.8746	7.66e-62	7.33e-59	12709.7	13184.5	11912.9	49064.6	48207.3	41373.8
ENSG00000270075	1.87519	3.98e-26	5.57e-24	618.547	944.779	662.412	2673.21	3027.44	2481.32
MIR155HG	1.8759	4.09e-27	6.15e-25	367.698	299.449	319.64	1141.22	1241.95	1232.55
LAP3P2	1.88097	0.000211447	0.00122931	43.9522	55.1794	23.1319	67.7182	184.993	200.02
PANDAR	1.88097	0.000211447	0.00122931	43.9522	55.1794	23.1319	67.7182	184.993	200.02
CALCRL-AS1	1.88322	2.51e-19	1.81e-17	645.347	978.425	647.692	2018.23	2914.16	3459.8
RNA5SP439	1.88452	0.0136416	0.045359	19.2961	2.69168	25.2347	53.2865	69.6323	48.6534
ENSG00000285936	1.88464	0.00810995	0.0292055	6.43203	13.4584	23.1319	71.0486	49.8858	37.8415
DPF3	1.88828	1.05e-55	7.65e-53	1963.91	1811.5	1768.54	7289.15	6870.73	6360.62
HNRNPA3P9	1.88851	5.37e-05	0.000362174	23.5841	111.705	93.5789	177.622	255.665	418.419
ENSG00000237749	1.88935	0.000150846	0.000911865	21.4401	37.6835	42.0579	71.0486	138.225	166.503
CCDC168	1.8939	0.00147078	0.00670947	20.3681	37.6835	10.5145	68.8284	74.8287	114.606
RBM11	1.90051	0.0109644	0.0377353	4.28802	14.8042	18.9261	55.5068	37.4143	49.7346
MT-CO2	1.90114	2.73e-05	0.000197523	26520.3	60311.1	37462	95840.2	165734	202676
SNORA13	1.90118	2.07e-06	1.92e-05	35.3762	61.2357	65.1898	156.529	276.45	172.99
AIDAP1	1.90287	1.24e-09	2.18e-08	98.6245	146.024	141.945	284.195	572.647	591.409
ENSG00000231092	1.90589	9.77e-19	6.58e-17	182.241	239.559	297.56	848.143	933.28	914.684
MT-ND4	1.90688	8.81e-06	7.11e-05	29276.5	59838	45147.1	97730.7	180441	225307
ETV4	1.90764	1.62e-60	1.45e-57	11346.1	11822.5	11241	46264.9	45373.2	37469.6
SPRED3	1.90819	1.97e-62	1.93e-59	2596.4	2765.03	2711.68	9327.35	10789.9	10188
MIR4727	1.90909	0.00490415	0.0190586	12.8641	31.6272	9.46303	73.2689	36.3751	96.2256
EBF3	1.90984	1.29e-22	1.33e-20	337.682	567.271	478.409	1565.29	1783.42	1861.8
SLC18A2	1.91107	1.44e-14	5.71e-13	543.507	733.482	492.078	1238.91	2719.81	2701.89
SNORD58A	1.91232	0.000908187	0.00440458	7.50404	71.3295	35.7492	139.877	150.697	145.96
ENSG00000232085	1.91234	1.86e-26	2.68e-24	1359.3	1863.99	1345.85	4260.7	6426.95	6524.96
CD44	1.91737	1.53e-66	1.74e-63	87107.9	96117.1	88110.3	324816	378324	321795
ENSG00000277575	1.91794	0.00312803	0.0129065	38.5922	18.8417	12.6174	91.0311	33.2572	139.473
ENSG00000273284	1.91826	8.06e-08	1.01e-06	94.3365	65.9461	54.6753	182.062	306.59	322.194
NRBF2P3	1.91955	4.58e-05	0.000313513	43.9522	47.7773	26.2862	81.0399	173.561	193.532
ENSG00000289331	1.92187	0.000464672	0.00245142	12.8641	22.8793	42.0579	115.454	97.693	81.089
PICSAR	1.92269	0.00209797	0.00912579	21.4401	11.4396	21.029	69.9385	91.4573	41.0851
PLPP4	1.92487	6.78e-09	1.04e-07	64.3203	74.0211	126.174	264.212	346.083	391.39
PTGS2	1.92521	3.53e-22	3.42e-20	225.121	227.447	223.958	807.068	989.402	773.049
MTATP6P1	1.92546	1.42e-05	0.000109153	7455.8	16027.6	12621.6	26382.4	48783.1	61985.5
RPL23AP2	1.92551	1.36e-05	0.000105005	1255.32	2503.93	1628.69	3894.35	7395.57	9181.44
SERP2	1.92663	0.011588	0.0395612	6.43203	17.4959	8.41158	46.6257	39.4929	38.9227
LINC00973	1.92852	0.000266811	0.00150748	40.7362	12.7855	31.5434	103.243	98.7323	117.849
ENSG00000279075	1.9292	0.000754191	0.00374959	45.0242	22.2063	53.6238	42.1851	242.154	172.99
ENSG00000267135	1.93	1.35e-05	0.000104825	1244.6	2485.76	1603.46	3869.93	7347.76	9111.16
LDHAL6A	1.93119	0.000232994	0.00133813	26.8001	55.8523	16.8232	118.784	92.4966	172.99
LCT-AS1	1.93519	4.59e-06	3.94e-05	28.9441	48.4502	35.7492	159.859	152.775	123.255
ENSG00000274718	1.94066	0.00057285	0.00294826	40.7362	20.1876	12.6174	82.15	82.1037	116.768
CHI3L1	1.94158	2.65e-09	4.41e-08	122.209	109.686	72.5499	519.543	390.772	260.566
MT-TD	1.94255	4.23e-10	8.17e-09	118.993	185.726	167.18	360.794	575.765	881.167
ATP6V1E1P3	1.94382	0.00299075	0.0124376	13.9361	8.07503	34.6978	68.8284	88.3394	58.3841
PLEKHG7	1.94384	0.00169703	0.00758792	17.1521	12.1126	16.8232	53.2865	62.3572	60.5465
MT-ND1	1.94489	3.31e-05	0.000234168	9154.92	23349	15803.3	38333	66856.3	80801.4
DUSP4	1.94749	6.48e-38	1.96e-35	2442.03	2518.74	1887.35	9739.21	9379.57	7303.42
ENSG00000251194	1.94858	4.42e-08	5.82e-07	86.8324	53.1606	128.277	321.939	262.94	444.368
MT-TL1	1.94964	0.00263434	0.0111402	274.433	1160.11	746.528	1628.57	3087.72	3711.71
ENSG00000202335	1.95084	0.00421496	0.016715	30.0161	9.42087	37.8521	26.6432	104.968	164.34
SSBL5P	1.95176	1.43e-06	1.38e-05	28.9441	69.3107	71.4985	177.622	275.411	206.507
ENSG00000253500	1.95262	0.00546538	0.0208642	16.0801	6.7292	16.8232	52.1763	60.2787	38.9227
SEPTIN7P12	1.95783	0.0100015	0.0349321	8.57604	5.38336	42.0579	38.8547	77.9465	98.388
MT-ATP8	1.95817	3.08e-05	0.000219817	4651.43	9795.02	7380.11	15043.4	30065.5	39705.5
POTEF	1.95822	0.00831064	0.0298128	15.0081	45.0856	29.4405	263.102	15.5893	71.3583
ZNF280A	1.96149	0.00138373	0.00637035	6.43203	22.8793	46.2637	97.6919	90.418	105.956
MAP2K4P1	1.96269	0.000773064	0.00383166	21.4401	17.4959	17.8746	59.9473	55.0822	105.956
ENSG00000279501	1.96453	6.29e-07	6.55e-06	33.2322	99.5921	66.2412	229.798	318.022	235.699
RNU6-1099P	1.9669	0.000759896	0.00377483	17.1521	22.2063	14.7203	54.3966	68.593	89.7385
RNU6-9	1.96832	0.00214441	0.00929898	25.7281	24.2251	13.6688	27.7534	104.968	116.768
ENSG00000225402	1.96964	1.89e-05	0.000141486	35.3762	92.19	48.3666	107.683	302.433	284.352
ENSG00000279881	1.97143	6.23e-09	9.62e-08	83.6164	82.7691	43.1094	273.093	266.058	285.433
ENSG00000269927	1.97212	4.97e-06	4.23e-05	100.768	51.1419	27.3376	240.899	273.333	187.045
KRT13	1.97221	0.00171968	0.00767532	32.1602	22.8793	6.30869	73.2689	100.811	67.0336
FBXW11P1	1.97361	0.0035898	0.014551	19.2961	17.4959	6.30869	65.498	59.2394	45.4098
HSPA7	1.97417	0.000969673	0.00466877	30.0161	45.7585	9.46303	167.63	110.164	60.5465
ENSG00000188525	1.97439	0.00303698	0.0125987	8.57604	17.4959	50.4695	41.075	136.147	122.174
LINC00707	1.97491	3.07e-45	1.39e-42	4258	4509.91	4345.63	13564.7	19221.6	18766.2
FOSL1	1.97585	3.48e-84	7.32e-81	20766.9	21140.4	20120.5	81924.6	85240.3	76832.4
PTX3	1.97588	5.27e-37	1.53e-34	15709.2	12731.6	12860.3	66126.3	54542.8	41789
ENSG00000275413	1.97661	0.00138744	0.00638532	9.64805	38.3564	22.0804	47.7358	103.929	127.58
SNORD16	1.97895	4.31e-14	1.59e-12	112.561	133.911	116.711	374.115	567.451	493.021
ENSG00000232627	1.98063	0.00168058	0.00752714	16.0801	15.4771	16.8232	36.6345	67.5537	86.4949
AIDAP2	1.98408	2.2e-07	2.51e-06	84.6884	169.576	74.6528	228.688	455.208	624.926
FAM83A-AS1	1.98499	9.55e-05	0.000605658	64.3203	78.0587	14.7203	253.111	253.586	118.931
MT-ND4L	1.98502	5.26e-06	4.45e-05	3595.51	7067.67	5614.73	11875.1	23193.8	29373.7
SLC38A5	1.98707	0.000270887	0.00152682	34.3042	20.1876	14.7203	102.132	68.593	102.713
ENSG00000250746	1.98952	1.31e-11	3.22e-10	228.337	368.087	197.672	586.151	1235.71	1340.67
KCNQ5-AS1	1.98988	2.39e-18	1.57e-16	137.217	172.94	138.791	543.966	621.494	623.845
RHPN2P1	1.99077	3.33e-06	2.96e-05	38.5922	32.3001	48.3666	115.454	142.382	214.075
SNRPFP4	1.99161	0.00184936	0.00817441	22.5121	10.7667	22.0804	34.4142	87.3001	96.2256
TATDN1P1	1.99305	0.000521881	0.0027145	17.1521	19.5147	31.5434	46.6257	101.85	122.174
ANKRD30B	1.99312	1.82e-24	2.2e-22	488.834	433.36	483.666	1358.81	1945.55	2287.79
PA2G4P5	1.9933	8.35e-20	6.27e-18	276.577	291.374	266.016	781.535	1211.81	1328.78
AADACP1	1.99479	1.26e-07	1.51e-06	45.0242	37.6835	48.3666	194.274	168.365	157.853
ENSG00000255972	1.99516	0.0132786	0.0443409	12.8641	5.38336	10.5145	28.8635	54.0429	30.2732
ALOXE3	1.99567	7.09e-25	8.91e-23	311.954	476.427	523.621	1839.49	1732.49	1666.11
ENSG00000259113	1.99611	2.5e-16	1.26e-14	355.906	749.632	550.959	1531.99	2525.47	2563.49
SEPTIN7P8	2.00134	0.0118486	0.0402876	6.43203	12.7855	12.6174	17.7622	51.9644	58.3841
RPS24P19	2.00163	0.000361491	0.00196568	346.258	370.106	255.502	511.772	1366.66	2014.25
ENSG00000285517	2.00239	6.44e-37	1.86e-34	1148.12	1267.11	877.959	4073.09	4935.58	4198.25
RNA5SP323	2.00278	0.000251647	0.00143121	19.2961	36.3377	25.2347	53.2865	116.4	156.772
GPR22	2.00443	0.00171762	0.00766854	21.4401	21.5334	8.41158	64.3878	45.7286	97.3068
GAPDHP72	2.00523	0.000193419	0.00113594	11.7921	113.723	43.1094	204.265	209.936	270.297
MTCO3P12	2.00526	0.00290651	0.0121232	318.386	729.445	645.589	807.068	2339.44	3653.33
ENSG00000286429	2.00601	0.0118305	0.0402391	34.3042	13.4584	2.1029	31.0838	88.3394	80.0078
ENSG00000268810	2.00789	3.2e-07	3.53e-06	84.6884	61.2357	93.5789	162.08	295.158	502.752
BMS1P22	2.00796	0.00206381	0.0089995	9.64805	10.7667	37.8521	62.1676	98.7323	71.3583
ENSG00000287586	2.00811	0.000878148	0.00427798	49.3122	8.74795	42.0579	125.445	205.779	67.0336
RPL7P19	2.00977	6.52e-11	1.45e-09	115.777	160.155	109.351	321.939	530.037	704.934
LINC00632	2.00998	0.000105282	0.000661287	202.609	588.132	244.987	1033.54	1429.02	1714.76
CYP51A1P3	2.0106	0.00434266	0.0171793	15.0081	14.8042	21.029	37.7446	135.107	31.3544
GNG5B	2.01221	0.000171007	0.00101967	21.4401	41.0481	70.447	64.3878	242.154	229.212
ENSG00000288994	2.01426	0.000211906	0.00123164	21.4401	37.0106	41.0065	61.0574	108.086	233.536
NOX5	2.01793	2.73e-08	3.75e-07	118.993	77.3857	63.0869	344.142	492.622	211.913
AJAP1	2.01851	5.73e-51	3.22e-48	934.789	886.908	1053.55	3928.77	4104.15	3607.92
COLEC11	2.01855	2.53e-07	2.86e-06	99.6965	78.0587	100.939	159.859	586.158	380.578
MARCHF4	2.02004	2.3e-72	3.03e-69	4562.45	4572.49	4246.8	18777.9	19016.9	16484.9
TNFRSF11B	2.02026	8.64e-33	1.95e-30	1115.96	1269.8	833.798	4439.43	4915.83	3718.2
MIR3142HG	2.02187	0.00196058	0.00860101	9.64805	17.4959	14.7203	46.6257	73.7894	50.8158
ENSG00000223947	2.02321	1.93e-39	6.37e-37	514.562	520.84	471.049	2287.99	1937.23	1901.81
ENSG00000278725	2.02468	0.0113841	0.0389538	35.3762	6.7292	18.9261	125.445	10.3929	110.281
PTGES3P2	2.02841	0.00788388	0.0285421	9.64805	11.4396	8.41158	37.7446	28.0608	55.1405
MIR6724-1	2.02851	0.000672154	0.00339707	51.4562	18.8417	18.9261	136.547	45.7286	179.477
ITGA2	2.03089	4.04e-56	3.09e-53	3664.11	3884.76	3109.13	13136.2	15965.5	14464.1
ANTXR2	2.03206	1.36e-46	6.59e-44	4218.34	3400.26	3334.14	15938.2	16369.8	12479.1
MAP3K5-AS2	2.03292	0.000101572	0.000640088	25.7281	16.823	28.3891	67.7182	114.322	105.956
RPL7P25	2.03413	0.011076	0.0380571	10.7201	9.42087	10.5145	16.652	41.5715	67.0336
SNORD62B	2.03941	3.51e-06	3.1e-05	32.1602	97.5733	90.4245	147.648	349.201	411.932
ENSG00000276980	2.04004	0.00691219	0.0254999	2.14401	18.8417	25.2347	42.1851	62.3572	86.4949
ENSG00000249772	2.04321	5.83e-18	3.65e-16	179.025	181.015	116.711	621.676	671.38	676.823
VSTM1	2.04542	1.06e-34	2.6e-32	1993.93	2555.75	1551.94	7501.18	9306.82	8398.66
RPS24P8	2.04641	0.000239923	0.00137343	332.322	419.229	270.222	563.949	1513.2	2145.07
ENSG00000232696	2.04655	0.00657948	0.0244654	8.57604	12.1126	8.41158	34.4142	48.8465	37.8415
BMS1P17	2.04735	0.00241389	0.0103293	8.57604	10.7667	25.2347	54.3966	81.0644	47.5722
ENSG00000226621	2.04903	0.00879626	0.0313387	12.8641	5.38336	10.5145	46.6257	39.4929	31.3544
ENSG00000290416	2.04972	0.0149856	0.0491448	3.21602	16.823	18.9261	13.3216	60.2787	88.6573
ENSG00000289164	2.04984	2.14e-06	1.98e-05	30.0161	57.8711	44.1608	111.013	205.779	233.536
RN7SKP230	2.05348	0.00894331	0.0317819	90.0484	452.202	298.611	515.103	1098.53	1879.1
PTPN22	2.05431	4.3e-08	5.68e-07	113.633	60.5628	48.3666	213.146	383.497	324.356
ENSG00000228366	2.05865	0.0112527	0.0385602	15.0081	3.3646	13.6688	29.9736	65.4751	35.6792
ENSG00000289613	2.05881	7.4e-20	5.64e-18	582.099	691.088	700.264	1599.7	3245.69	3378.71
NT5E	2.05969	3.11e-60	2.73e-57	5756.67	6715.06	5900.73	22123.9	28131.4	26351.8
ENSG00000232693	2.06292	0.00260992	0.0110525	16.0801	13.4584	9.46303	33.3041	54.0429	75.6831
MTCO2P12	2.06416	0.00141271	0.00648571	114.705	264.457	236.576	333.041	884.434	1359.05
POU2F3	2.06585	4.18e-08	5.54e-07	35.3762	43.0668	68.3441	197.604	209.936	205.425
SNORD11B	2.06629	0.00309988	0.012813	12.8641	13.4584	14.7203	23.3128	72.7501	75.6831
ENSG00000235681	2.06689	4.99e-05	0.000338662	21.4401	24.2251	48.3666	85.4804	115.361	191.37
DEPDC1P2	2.06702	0.00516308	0.0199051	18.2241	9.42087	12.6174	18.8723	70.6715	77.8454
LINC01293	2.06887	4.05e-22	3.89e-20	315.17	197.165	253.399	922.522	1166.08	1112.54
STEAP1	2.07262	3.65e-08	4.9e-07	36.4482	43.0668	43.1094	168.741	165.247	182.721
LRRN4	2.07485	1.54e-21	1.42e-19	156.513	252.345	232.37	935.844	905.219	869.274
ENSG00000267449	2.07623	0.00345202	0.0140574	105.057	233.503	112.505	250.891	494.701	1159.03
PRDM8	2.0764	7.76e-27	1.14e-24	336.61	304.16	315.434	1386.56	1590.11	1053.08
CXCL3	2.07668	5.59e-12	1.48e-10	83.6164	115.742	89.3731	370.785	539.39	312.463
ENSG00000290935	2.0807	4.38e-06	3.78e-05	36.4482	25.5709	46.2637	99.9122	151.736	203.263
SNORD53B	2.08158	0.00640192	0.0238874	18.2241	7.40211	6.30869	33.3041	53.0037	47.5722
RPS4XP11	2.08266	1.34e-05	0.000103973	24.6561	22.2063	28.3891	98.802	94.5751	124.336
NPAS2-AS1	2.0874	8.46e-22	7.99e-20	212.257	397.695	328.052	1443.18	1270.01	1286.61
RNU6-6P	2.08895	0.00299894	0.0124647	8.57604	15.4771	12.6174	48.8459	75.868	32.4356
ENSG00000230882	2.09269	0.00054696	0.00282918	32.1602	9.42087	15.7717	93.2513	78.9858	69.196
ENSG00000243403	2.09292	1.18e-07	1.42e-06	50.3842	164.865	139.843	274.203	512.369	734.126
MPHOSPH6P1	2.09463	0.013659	0.0454061	2.14401	17.4959	13.6688	24.423	35.3358	84.3326
WDR82P2	2.09502	0.00450039	0.0177002	4.28802	12.1126	18.9261	41.075	59.2394	50.8158
RPL36AP41	2.09705	0.0110537	0.0379991	8.57604	6.05628	23.1319	32.1939	21.825	105.956
ENSG00000249236	2.09718	0.00362852	0.0146867	8.57604	12.7855	13.6688	27.7534	72.7501	49.7346
ENSG00000284649	2.09796	0.000111013	0.000694695	20.3681	33.646	23.1319	53.2865	155.893	123.255
QRSL1P3	2.09974	5.74e-05	0.000383732	19.2961	27.5897	27.3376	61.0574	117.439	140.554
TNIP3	2.10005	0.000678951	0.00342484	24.6561	14.8042	9.46303	64.3878	86.2608	58.3841
CDR1	2.10029	2.51e-09	4.2e-08	113.633	333.768	112.505	560.618	851.176	1003.34
ENSG00000267143	2.10472	0.00127743	0.00594002	15.0081	7.40211	31.5434	48.8459	90.418	89.7385
LINC00705	2.10806	0.000403968	0.00216921	21.4401	10.0938	33.6463	133.216	61.318	83.2514
CT62	2.11849	2.91e-08	3.98e-07	222.977	59.8898	86.2187	587.261	611.101	395.714
DDX18P3	2.11849	1.06e-05	8.39e-05	34.3042	59.8898	23.1319	93.2513	199.543	221.643
ENSG00000287121	2.12086	0.0130825	0.04378	16.0801	2.69168	12.6174	21.0926	38.4536	74.6019
PDCD1LG2	2.12388	1.52e-32	3.35e-30	405.218	426.631	431.094	1438.73	2114.95	1951.54
DRGX	2.12451	5.08e-14	1.86e-12	79.3284	111.032	89.3731	412.97	478.072	334.087
ENSG00000229742	2.13211	0.00908063	0.0322128	2.14401	16.823	27.3376	18.8723	90.418	94.0633
CCND1	2.13237	7.41e-74	1.2e-70	41075	38240.7	35586.3	176749	179233	147789
RNU6-5P	2.13768	0.00431341	0.0170749	6.43203	11.4396	10.5145	36.6345	41.5715	47.5722
ENSG00000276925	2.14425	0.0062426	0.0233882	6.43203	26.2439	5.25724	31.0838	55.0822	85.4138
ENSG00000253746	2.14595	0.000539822	0.00279845	12.8641	12.7855	28.3891	77.7095	113.282	46.491
ENSG00000285457	2.14959	0.000108648	0.000680605	9.64805	62.5815	28.3891	168.741	108.086	176.233
ENSG00000286178	2.15029	4.44e-06	3.83e-05	17.1521	73.3482	97.7847	228.688	226.565	382.74
SERBP1P6	2.15055	1.52e-08	2.18e-07	41.8082	53.1606	54.6753	150.978	218.25	296.245
RPL32P32	2.15162	2.1e-05	0.000155551	31.0881	20.1876	25.2347	72.1588	111.204	154.61
SNORD14B	2.15297	1.22e-11	3.01e-10	97.5525	131.219	136.688	296.406	706.715	623.845
ENSG00000261468	2.1548	0.000230917	0.0013282	10.7201	21.5334	21.029	61.0574	70.6715	107.037
ENSG00000243830	2.15714	0.00160176	0.00721788	17.1521	30.9543	4.20579	63.2777	61.318	112.443
ENSG00000289142	2.15745	0.00168892	0.00755806	10.7201	24.2251	7.36014	87.7007	63.3965	41.0851
ARHGAP29-AS1	2.1577	0.00172294	0.00768823	25.7281	6.05628	11.5659	72.1588	69.6323	48.6534
ENSG00000244260	2.16048	0.00413099	0.0164377	4.28802	22.8793	21.029	21.0926	96.6537	99.4692
MIR222HG	2.16098	2.77e-40	9.81e-38	810.436	660.807	589.862	2646.56	3204.12	3362.49
RNU6-4P	2.16121	0.00148687	0.00677259	15.0081	26.9168	6.30869	42.1851	66.5144	110.281
ENSG00000202434	2.16504	0.00199779	0.00874061	9.64805	9.42087	14.7203	42.1851	40.5322	68.1148
PHLDA1	2.16591	1.12e-83	2.15e-80	13789.2	13562	12490.1	61320.5	63689.6	53781.5
MIR1244-4	2.16723	5.5e-06	4.63e-05	99.6965	61.9086	63.0869	84.3703	499.897	422.744
ENSG00000259712	2.16806	2.13e-06	1.97e-05	21.4401	32.3001	36.8007	109.903	119.518	178.396
RPL32P1	2.17297	0.00458821	0.0179952	32.1602	6.7292	10.5145	42.1851	145.5	32.4356
B3GALT5	2.18298	1.79e-14	6.97e-13	105.057	74.0211	75.7042	407.42	414.676	330.843
TPI1P3	2.18374	5.34e-05	0.000360156	131.857	322.328	250.245	572.83	986.284	1644.49
ENSG00000218757	2.18577	0.00294487	0.0122698	10.7201	25.5709	4.20579	42.1851	57.1608	88.6573
RAB6D	2.18957	9.97e-06	7.94e-05	269.073	598.225	340.669	980.249	2108.71	2426.18
SETP10	2.19089	0.0125308	0.0422525	2.14401	10.0938	17.8746	41.075	17.6679	78.9266
LINC01291	2.19175	1.41e-21	1.31e-19	275.505	193.128	159.82	825.94	1057.99	982.799
SNORD107	2.19192	0.0014409	0.00659461	12.8641	8.07503	25.2347	32.1939	75.868	100.55
RPL35AP21	2.19283	9.61e-08	1.18e-06	50.3842	141.986	90.4245	225.357	371.026	703.853
LGALS12	2.19438	0.0106159	0.0367289	4.28802	10.7667	6.30869	39.9649	27.0215	32.4356
SHANK2-AS1	2.20573	0.00314084	0.0129543	13.9361	19.5147	4.20579	31.0838	54.0429	90.8197
RNU6-937P	2.20669	0.0141559	0.0468035	6.43203	10.7667	3.15434	22.2027	30.1393	43.2475
RNU4ATAC12P	2.20706	0.0026284	0.0111229	19.2961	7.40211	8.41158	36.6345	41.5715	82.1702
LINC02910	2.20757	5.25e-06	4.44e-05	40.7362	20.1876	18.9261	122.115	114.322	129.742
CCRL2	2.21228	7.13e-06	5.86e-05	15.0081	30.9543	35.7492	107.683	106.007	166.503
TMEM123-DT	2.21738	1.23e-15	5.62e-14	110.417	111.032	117.762	378.556	500.936	697.365
LINC02454	2.22121	5.17e-06	4.38e-05	110.417	18.8417	42.0579	257.551	327.376	206.507
PECAM1	2.22246	3.52e-05	0.000247014	10.7201	28.2626	24.1833	102.132	110.164	85.4138
RNU6-33P	2.22396	0.00152381	0.00691692	25.7281	25.5709	4.20579	33.3041	119.518	108.119
DPYD-AS2	2.22995	0.00988046	0.0345898	6.43203	6.7292	6.30869	27.7534	29.1	34.598
SLC28A3	2.23115	0.00040426	0.0021705	12.8641	12.1126	12.6174	55.5068	61.318	59.4653
ENSG00000233069	2.23305	0.000424527	0.00226373	24.6561	11.4396	11.5659	85.4804	94.5751	42.1663
RNU6-216P	2.23381	0.00285416	0.0119308	6.43203	19.5147	7.36014	59.9473	69.6323	30.2732
ENSG00000250568	2.23439	4.65e-09	7.33e-08	43.9522	61.9086	49.4181	166.52	219.29	348.142
SOX9	2.2409	8.55e-82	1.57e-78	10892.6	10112	9463.03	51767.8	49492.9	42755.5
ENSG00000266801	2.2419	2.57e-05	0.000186834	13.9361	24.2251	27.3376	73.2689	143.422	94.0633
PRDM8-AS1	2.24608	1.07e-06	1.05e-05	38.5922	39.0293	22.0804	202.045	178.757	94.0633
ENSG00000227068	2.25197	0.0122272	0.0413782	4.28802	12.1126	4.20579	46.6257	33.2572	20.5425
ENSG00000263164	2.25249	0.0146	0.0480561	0	10.7667	25.2347	35.5243	35.3358	100.55
HSP90AA3P	2.26786	1.25e-09	2.21e-08	28.9441	84.7879	73.6014	303.067	284.765	321.112
ENSG00000225726	2.27117	0.011643	0.0397137	4.28802	12.1126	6.30869	13.3216	62.3572	35.6792
UBE2V2P4	2.27232	0.00590456	0.0223083	8.57604	8.07503	5.25724	25.5331	38.4536	42.1663
RNU5A-8P	2.27596	0.00428771	0.0169811	18.2241	14.8042	4.20579	15.5419	82.1037	83.2514
CCR5AS	2.27674	0.0109143	0.0375967	4.28802	6.7292	10.5145	59.9473	27.0215	17.299
ENSG00000277579	2.27748	0.00618324	0.0232071	4.28802	10.7667	31.5434	12.2115	88.3394	124.336
RPS12P31	2.27783	7.87e-05	0.000509808	15.0081	45.0856	10.5145	106.573	96.6537	145.96
CDKN2AIPNLP1	2.28049	0.0104701	0.036322	13.9361	18.1688	0	37.7446	73.7894	46.491
ENSG00000260861	2.28186	5.73e-42	2.27e-39	462.034	586.113	442.66	2675.43	2495.33	2095.34
ENSG00000286148	2.28206	1.79e-07	2.08e-06	19.2961	78.0587	74.6528	229.798	242.154	369.766
CTSE	2.28352	0.00738544	0.0269904	0	43.0668	8.41158	96.5817	70.6715	88.6573
MMP13	2.2839	0.000923971	0.0044707	21.4401	9.42087	6.30869	65.498	66.5144	47.5722
ENSG00000222022	2.2923	2.4e-21	2.16e-19	237.985	265.803	131.431	958.047	1112.04	1051.99
CDCP1	2.30566	4.8e-66	5.32e-63	11541.2	15486.6	13098.9	67022.2	73086.8	58298.7
RPL10P3	2.30606	0.00204158	0.00890995	4.28802	22.2063	16.8232	23.3128	112.243	81.089
RPS20P31	2.31089	2.29e-05	0.000168381	16.0801	18.8417	26.2862	58.8372	138.225	105.956
SNORD5	2.31123	3.06e-07	3.39e-06	52.5283	68.6378	27.3376	118.784	266.058	356.792
ENSG00000224412	2.31256	0.00404286	0.0161389	6.43203	12.7855	6.30869	23.3128	40.5322	64.8712
GNGT1	2.31694	1.45e-21	1.34e-19	159.729	174.959	127.225	573.94	831.43	901.71
ARHGDIB	2.32048	4.46e-80	7.82e-77	2234.06	2650.63	2448.82	11343.4	13371.5	11930.9
LINC01619	2.32793	3.41e-10	6.74e-09	39.6642	76.0399	44.1608	197.604	297.236	315.707
ENSG00000288451	2.32941	1.72e-06	1.63e-05	17.1521	36.3377	66.2412	168.741	135.107	297.326
FABP7P2	2.33112	0.000125062	0.000771903	8.57604	16.1501	24.1833	58.8372	72.7501	114.606
RNU6-759P	2.33243	1.09e-05	8.59e-05	10.7201	27.5897	57.8296	111.013	181.875	190.289
ENSG00000273621	2.33296	0.00755399	0.0275276	23.5841	0	26.2862	43.2953	133.029	71.3583
ENSG00000287343	2.33701	0.012365	0.0417771	4.28802	5.38336	6.30869	24.423	22.8643	33.5168
RNU6-1	2.33793	0.00313981	0.0129513	4.28802	16.823	8.41158	25.5331	78.9858	47.5722
LINC01085	2.33813	2.13e-16	1.08e-14	95.4085	112.378	69.3956	376.336	557.058	474.641
TGM2	2.33846	6.41e-65	6.92e-62	102930	123749	107638	648904	583805	458146
ENSG00000282043	2.34367	0.00464921	0.0182006	4.28802	10.7667	29.4405	12.2115	88.3394	124.336
ENSG00000283393	2.34417	3.58e-07	3.92e-06	48.2402	51.8148	37.8521	95.4716	223.447	382.74
RPL23AP63	2.34417	3.58e-07	3.92e-06	48.2402	51.8148	37.8521	95.4716	223.447	382.74
DNER	2.3487	7.77e-79	1.31e-75	7937.13	7325.4	6844.93	40223.5	40296.3	32086.4
ENSG00000228539	2.35816	0.00101795	0.00487394	19.2961	8.07503	6.30869	48.8459	80.0251	42.1663
ENSG00000289193	2.36995	0.00628701	0.0235295	30.0161	3.3646	2.1029	64.3878	39.4929	76.7643
ENSG00000212342	2.37085	0.00110291	0.00523428	6.43203	14.8042	8.41158	36.6345	47.8072	71.3583
ENSG00000285988	2.37157	2.68e-34	6.4e-32	583.171	913.152	729.705	2845.28	4490.76	4200.41
SNORD116-6	2.37276	0.00299604	0.0124571	15.0081	8.07503	5.25724	23.3128	39.4929	83.2514
CD3D	2.37709	0.0051334	0.0198106	8.57604	12.1126	2.1029	46.6257	45.7286	28.1109
NDUFB1P1	2.38164	0.000674989	0.00340813	17.1521	22.2063	7.36014	24.423	91.4573	129.742
SNRPCP2	2.38248	7.93e-11	1.74e-09	81.4724	228.793	100.939	387.437	795.055	975.23
RNU6-387P	2.38507	0.0005032	0.00262899	4.28802	24.898	12.6174	48.8459	83.143	90.8197
MYH15	2.39059	1.46e-13	4.93e-12	51.4562	52.4877	74.6528	306.397	373.104	254.079
LAMB4	2.39516	0.0036568	0.0147742	8.57604	8.07503	8.41158	82.15	29.1	20.5425
NLRP11	2.39664	1.51e-06	1.45e-05	17.1521	20.1876	37.8521	143.207	162.129	88.6573
CCL2	2.40197	5.13e-36	1.41e-33	752.548	1230.1	720.242	4047.55	5294.13	4971.3
ENSG00000285642	2.40288	0.00928641	0.032809	2.14401	2.69168	18.9261	47.7358	46.7679	29.192
ENSG00000201619	2.40466	0.00466692	0.0182631	0	13.4584	19.9775	57.727	46.7679	73.5207
ENSG00000279894	2.40618	0.00429763	0.0170156	17.1521	11.4396	2.1029	33.3041	27.0215	102.713
KRT33B	2.40686	2.55e-22	2.51e-20	154.369	183.707	155.614	790.416	1181.67	650.874
MIR21	2.40701	2.3e-07	2.62e-06	42.8802	22.8793	25.2347	96.5817	191.229	191.37
ENSG00000280554	2.40709	0.0112354	0.0385138	11.7921	4.03752	4.20579	11.1014	60.2787	33.5168
SNORD18B	2.40709	0.0112354	0.0385138	11.7921	4.03752	4.20579	11.1014	60.2787	33.5168
ENSG00000227242	2.40951	0.00743272	0.0271491	0	34.9918	6.30869	62.1676	45.7286	116.768
NPAS2	2.41393	4.24e-84	8.51e-81	1960.7	2388.19	2035.6	11870.7	11686.8	10489.7
IVL	2.41677	8.39e-06	6.8e-05	23.5841	12.1126	15.7717	86.5905	94.5751	90.8197
ENSG00000288287	2.4209	1.12e-07	1.36e-06	19.2961	46.4314	52.5724	165.41	149.657	321.112
RNA5SP343	2.42145	0.00344161	0.0140232	13.9361	14.1313	2.1029	23.3128	45.7286	94.0633
ENSG00000284722	2.42372	0.000453622	0.00240094	8.57604	20.1876	6.30869	45.5155	62.3572	84.3326
ENSG00000264982	2.42682	7.1e-07	7.33e-06	32.1602	20.1876	16.8232	104.353	107.047	158.934
ENSG00000267689	2.43122	0.000839782	0.00411776	13.9361	32.9731	4.20579	29.9736	117.439	132.986
NPM1P50	2.43167	0.000428165	0.00228024	8.57604	18.8417	6.30869	45.5155	62.3572	77.8454
ENSG00000283559	2.43539	2.7e-07	3.03e-06	30.0161	24.898	34.6978	87.7007	153.815	241.105
ENSG00000286012	2.44036	8.28e-08	1.03e-06	16.0801	57.8711	70.447	220.917	200.582	365.441
ENSG00000285280	2.44253	0.00948742	0.0334194	6.43203	6.05628	3.15434	22.2027	40.5322	22.7049
B3GALT5-AS1	2.45096	0.0150791	0.0493824	0	17.4959	8.41158	95.4716	14.55	34.598
ENSG00000273669	2.46157	2.18e-05	0.000160792	25.7281	9.42087	18.9261	77.7095	142.382	73.5207
MT-ND2	2.46228	1.07e-07	1.3e-06	15484	36437.2	25250.5	81450.6	159650	184190
CHCHD4P4	2.47192	0.00425317	0.0168491	11.7921	4.03752	5.25724	52.1763	43.6501	19.4614
FGF5	2.47359	1.65e-31	3.37e-29	255.137	227.447	159.82	1067.95	1363.54	1139.57
XDH	2.47404	2.21e-48	1.16e-45	361.266	441.435	479.46	2468.94	2634.59	2023.98
ENSG00000214278	2.4741	0.00272798	0.0114751	0	15.4771	25.2347	44.4054	112.243	70.2771
RHBDF1P1	2.47648	0.0112211	0.0384865	1.07201	2.69168	16.8232	28.8635	34.2965	49.7346
ENSG00000288662	2.48329	0.00392003	0.0157171	4.28802	10.0938	10.5145	12.2115	46.7679	81.089
SNAI2	2.48698	5.71e-46	2.67e-43	962.661	1454.18	1030.42	5357.51	7651.23	6342.24
SNORA1	2.49561	6.28e-07	6.54e-06	26.8001	23.5522	31.5434	67.7182	216.172	176.233
PYDC5	2.50143	2.9e-06	2.6e-05	12.8641	35.6647	22.0804	76.5993	196.425	131.905
RNU6ATAC16P	2.50301	0.00378993	0.0152594	6.43203	6.7292	6.30869	17.7622	33.2572	59.4653
ENSG00000275327	2.50367	8.57e-06	6.93e-05	10.7201	33.646	14.7203	74.379	134.068	132.986
AOX1	2.50597	4.74e-43	1.98e-40	570.307	440.762	363.801	2755.36	2826.86	2222.92
FER1L6	2.50621	1.06e-06	1.05e-05	41.8082	34.9918	8.41158	198.714	130.95	156.772
ENSG00000230287	2.51309	0.00252146	0.0107264	2.14401	12.1126	7.36014	48.8459	37.4143	40.0039
SLC35F3-AS1	2.51655	0.00965464	0.0339234	0	10.7667	8.41158	31.0838	33.2572	47.5722
TOMM20P1	2.51779	0.00695989	0.0256355	0	12.1126	14.7203	48.8459	20.7857	85.4138
ARL14EPL	2.51811	0.00334498	0.013693	12.8641	6.7292	2.1029	29.9736	59.2394	34.598
HMGA2-AS1	2.52276	4.54e-10	8.7e-09	23.5841	74.6941	101.99	283.084	427.147	443.287
PRPF4BP1	2.52731	0.000106445	0.0006679	2.14401	41.721	37.8521	77.7095	202.661	194.614
ACOX2	2.52732	4.3e-25	5.49e-23	168.305	261.093	139.843	1082.38	1306.38	911.44
LINC00941	2.52916	1.89e-33	4.43e-31	290.513	442.108	257.605	1678.52	2242.78	1817.48
ENSG00000271749	2.5295	9.55e-06	7.65e-05	15.0081	11.4396	14.7203	73.2689	89.3787	73.5207
RNU6-476P	2.5302	0.00124609	0.00582391	15.0081	10.0938	6.30869	16.652	106.007	58.3841
DIRC3-AS1	2.53093	2.89e-95	8.69e-92	1362.52	1464.95	1340.6	8687.92	8098.13	7314.23
RNU6-1079P	2.53526	0.00552047	0.0210498	10.7201	2.01876	9.46303	19.9824	80.0251	25.9485
RPS15AP17	2.53656	0.000228632	0.00131631	4.28802	21.5334	18.9261	47.7358	62.3572	152.447
LNCOG	2.54612	0.00199525	0.00873221	47.1682	2.01876	3.15434	93.2513	121.597	86.4949
ENSG00000272699	2.54684	0.00121694	0.00570667	10.7201	4.03752	10.5145	24.423	64.4358	56.2217
ENSG00000259452	2.54816	0.00110678	0.00524968	12.8641	10.7667	2.1029	55.5068	57.1608	38.9227
HNRNPA1P68	2.54944	4.6e-06	3.95e-05	6.43203	21.5334	44.1608	145.428	149.657	126.499
MTATP6P11	2.54977	0.00990896	0.0346723	6.43203	6.7292	4.20579	5.55068	45.7286	50.8158
ENSG00000290938	2.55014	0.00205835	0.00897836	12.8641	12.1126	1.05145	39.9649	40.5322	73.5207
SIRPB1	2.56728	5.94e-73	8.62e-70	1707.7	2464.9	2029.29	12803.2	12613.8	11371.9
PLAUR	2.57091	9.63e-85	2.13e-81	6487.78	7560.25	6833.36	44707.4	45190.3	34192.5
ENSG00000278935	2.57128	0.00904279	0.0320975	4.28802	2.69168	6.30869	31.0838	20.7857	25.9485
IL1RAPL1	2.57713	1.89e-10	3.91e-09	45.0242	31.6272	21.029	175.401	213.054	193.532
FCRLA	2.57908	1.18e-12	3.47e-11	40.7362	44.4127	29.4405	224.247	265.018	198.938
ENSG00000267269	2.58004	0.0028169	0.0117961	19.2961	9.42087	0	56.6169	47.8072	67.0336
FAM245A	2.58251	0.00017	0.0010141	5.36003	10.0938	22.0804	48.8459	115.361	59.4653
ENSG00000222000	2.58265	4.51e-06	3.88e-05	6.43203	21.5334	29.4405	116.564	89.3787	139.473
NLRP3	2.58581	6.51e-55	4.28e-52	629.267	552.467	563.576	4137.47	3567.87	2766.76
VEPH1	2.59	5.86e-64	6.02e-61	986.245	1403.71	1145.03	7372.41	7794.65	6143.3
RN7SKP97	2.59244	3.65e-08	4.9e-07	26.8001	20.1876	33.6463	145.428	100.811	236.78
ZAR1	2.59484	0.00357202	0.0144845	6.43203	9.42087	2.1029	46.6257	21.825	42.1663
ENSG00000267293	2.59508	0.00185796	0.00820985	10.7201	1.34584	14.7203	41.075	76.9073	40.0039
ENSG00000260877	2.59714	3.24e-17	1.87e-15	50.3842	75.367	82.0129	491.79	458.326	310.301
DCT	2.59826	0.0125796	0.0423866	6.43203	10.7667	0	62.1676	24.9429	19.4614
CRLF2	2.61282	4.3e-08	5.69e-07	17.1521	28.2626	71.4985	226.468	162.129	323.275
ENSG00000232034	2.62439	6.61e-06	5.47e-05	24.6561	32.3001	4.20579	125.445	146.54	110.281
MIR5196	2.62473	0.000837237	0.00410767	2.14401	8.74795	14.7203	35.5243	67.5537	55.1405
ENSG00000223831	2.62619	0.00677493	0.0250704	22.5121	6.05628	0	19.9824	45.7286	109.2
ENSG00000263567	2.62701	2.47e-26	3.51e-24	138.289	232.157	216.598	859.244	1513.2	1263.91
NCF4	2.6311	0.00346144	0.014089	8.57604	9.42087	2.1029	75.4892	33.2572	17.299
ENSG00000276934	2.63683	0.0129417	0.043397	0	12.7855	4.20579	14.4318	37.4143	57.3029
ENSG00000278595	2.63959	0.0111008	0.0381269	2.14401	6.7292	6.30869	27.7534	61.318	6.48712
ANKRD30BP1	2.64354	1.01e-06	1.01e-05	47.1682	28.2626	10.5145	93.2513	162.129	281.109
RELN	2.64436	1.39e-10	2.92e-09	45.0242	25.5709	54.6753	226.468	375.183	174.071
NANOGP1	2.64657	0.00142438	0.00652892	6.43203	5.38336	12.6174	14.4318	61.318	75.6831
KDR	2.66338	2.02e-08	2.83e-07	45.0242	18.8417	14.7203	172.071	154.854	166.503
HTR7	2.66692	8.55e-32	1.79e-29	137.217	136.603	108.299	870.346	903.141	657.362
ENSG00000255780	2.67368	0.0075369	0.0274772	7.50404	8.07503	0	32.1939	35.3358	33.5168
MIR6811	2.67433	0.00949603	0.0334469	9.64805	3.3646	1.05145	29.9736	15.5893	43.2475
CACNA2D3-AS1	2.68307	0.000192707	0.00113271	5.36003	14.8042	6.30869	75.4892	45.7286	52.9782
DPRXP3	2.69049	0.00744994	0.0271931	0	12.7855	4.20579	26.6432	40.5322	46.491
UBE2V2P3	2.69618	3.11e-05	0.000221346	15.0081	14.8042	6.30869	53.2865	60.2787	122.174
PIK3R6	2.7039	4.39e-08	5.79e-07	11.7921	26.9168	25.2347	114.344	190.19	115.687
CD44-AS1	2.70774	4.12e-54	2.63e-51	4367.35	7753.38	5245.67	33140.9	42545.3	37806.9
KRT75	2.71161	0.000206454	0.00120327	2.14401	6.7292	48.3666	113.234	146.54	111.362
MTND2P28	2.71222	4.06e-08	5.4e-07	8057.19	19368	13152.6	47212.9	99319.5	119392
ENSG00000284930	2.72142	1.22e-05	9.54e-05	6.43203	43.0668	8.41158	132.106	139.265	121.093
MYEOV	2.72451	3.45e-64	3.64e-61	308.737	289.355	314.383	2255.79	1958.02	1810.99
CKAP2LP1	2.72712	3.25e-10	6.46e-09	17.1521	29.6085	35.7492	172.071	141.343	234.618
ENSG00000291045	2.73692	0.000582646	0.00299319	20.3681	1.34584	10.5145	45.5155	108.086	56.2217
SNRPEP11	2.73867	0.000860656	0.00420493	3.21602	4.03752	19.9775	73.2689	27.0215	78.9266
ENSG00000255491	2.74223	0.0133236	0.04447	0	21.5334	0	46.6257	48.8465	54.0593
ENSG00000263745	2.74859	0.0018655	0.00823882	2.14401	10.7667	4.20579	34.4142	54.0429	30.2732
CACNA2D3	2.759	2.71e-11	6.37e-10	23.5841	59.2169	25.2347	296.406	209.936	237.861
G0S2	2.76463	1.03e-11	2.59e-10	85.7604	63.2544	25.2347	565.059	376.222	244.348
DOCK4-AS1	2.77013	0.00726337	0.0266044	2.14401	0	21.029	33.3041	68.593	52.9782
HNRNPLP1	2.77199	5.19e-06	4.4e-05	24.6561	9.42087	7.36014	68.8284	106.007	104.875
ENSG00000224649	2.78352	0.00534775	0.0204955	4.28802	11.4396	0	37.7446	30.1393	44.3287
LINC00964	2.78526	5.56e-05	0.00037317	15.0081	14.8042	2.1029	66.6081	72.7501	83.2514
ENSG00000271029	2.78761	0.00219304	0.00948839	9.64805	10.7667	0	36.6345	37.4143	69.196
MPP4	2.80312	8.79e-42	3.46e-39	258.353	292.047	417.425	2249.13	2717.74	1780.71
ENSG00000248964	2.80323	3.1e-05	0.000220869	6.43203	9.42087	11.5659	85.4804	44.6894	61.6276
ENSG00000263644	2.80456	0.00127605	0.00593583	28.9441	6.7292	0	39.9649	71.7108	135.148
SNORD53	2.81487	0.00507755	0.0196198	0	6.7292	8.41158	19.9824	47.8072	40.0039
CEMIP	2.82315	1.16e-69	1.44e-66	2802.22	2945.37	3043.94	25226.7	21886.4	15106.3
SAMD3	2.82911	9.34e-16	4.33e-14	78.2564	30.9543	48.3666	344.142	437.54	325.437
RNU6-130P	2.82951	0.00566618	0.0215332	0	8.07503	6.30869	26.6432	22.8643	55.1405
ENSG00000227726	2.83343	0.007337	0.0268414	2.14401	2.01876	6.30869	28.8635	21.825	22.7049
LINC00702	2.84665	1.62e-09	2.8e-08	17.1521	43.7398	16.8232	146.538	251.508	171.909
GRPR	2.85127	1.01e-100	3.88e-97	2014.3	2200.45	1850.55	13197.3	17005.9	13584
ENSG00000283303	2.85728	9.55e-12	2.41e-10	37.5202	40.3752	36.8007	124.335	359.593	348.142
ENSG00000237250	2.85745	0.00451165	0.0177362	2.14401	4.71044	4.20579	17.7622	37.4143	25.9485
ENSG00000243781	2.85745	0.00451165	0.0177362	2.14401	4.71044	4.20579	17.7622	37.4143	25.9485
MIR221	2.86005	1.38e-09	2.43e-08	41.8082	10.7667	28.3891	160.97	208.897	207.588
ENSG00000253509	2.86347	2.18e-07	2.49e-06	6.43203	67.9649	23.1319	200.934	322.179	200.02
SLAMF9	2.87282	3.55e-05	0.000248939	6.43203	20.8605	4.20579	108.793	65.4751	63.79
COL17A1	2.87683	4.45e-41	1.63e-38	171.521	154.099	182.952	1573.06	1161.92	993.611
RNU5B-1	2.90103	0.0102597	0.0356979	0	5.38336	5.25724	22.2027	14.55	44.3287
ENSG00000276261	2.9089	5.42e-06	4.58e-05	8.57604	11.4396	8.41158	47.7358	81.0644	86.4949
LY96	2.91412	0.00203338	0.00887969	6.43203	16.1501	0	18.8723	99.7716	56.2217
SNORA69	2.91698	0.000169558	0.00101161	9.64805	8.74795	2.1029	43.2953	65.4751	47.5722
CXCL6	2.91719	2.65e-103	1.24e-99	1199.57	1051.1	973.641	8762.3	8452.52	7134.75
[truncated: 333 more rows]

## Sheet: GO_Results
ONTOLOGY	ID	Description	GeneRatio	BgRatio	pvalue	p.adjust	qvalue	geneID	Count
BP	GO:0030198	extracellular matrix organization	62/1426	318/18903	3.22e-12	9.31e-09	7.73e-09	ADAMTS13/ADAMTS5/ADAMTS6/ADAMTS8/ADAMTSL1/ADAMTSL4/BCL3/C6orf15/CMA1/COL12A1/COL13A1/COL14A1/COL16A1/COL17A1/COL1A1/COL2A1/COL3A1/COL4A4/COL5A1/COL8A2/COL9A3/CTSS/DPP4/ELF3/EMILIN1/ENG/ERO1A/FERMT1/FOXF1/HMCN1/IL6/KAZALD1/KLK5/LAMB2/LAMB3/LAMB4/LOXL4/LUM/MFAP4/MMP1/MMP13/MMP28/MMP3/NPNT/OLFML2A/PBXIP1/PDGFRA/POSTN/PTX3/RGCC/RUNX1/SLC2A10/SOX9/SPINT2/THSD4/TIE1/TLL1/TNFRSF11B/TNFRSF1B/VIT/VTN/WT1	62
BP	GO:0043062	extracellular structure organization	62/1426	319/18903	3.71e-12	9.31e-09	7.73e-09	ADAMTS13/ADAMTS5/ADAMTS6/ADAMTS8/ADAMTSL1/ADAMTSL4/BCL3/C6orf15/CMA1/COL12A1/COL13A1/COL14A1/COL16A1/COL17A1/COL1A1/COL2A1/COL3A1/COL4A4/COL5A1/COL8A2/COL9A3/CTSS/DPP4/ELF3/EMILIN1/ENG/ERO1A/FERMT1/FOXF1/HMCN1/IL6/KAZALD1/KLK5/LAMB2/LAMB3/LAMB4/LOXL4/LUM/MFAP4/MMP1/MMP13/MMP28/MMP3/NPNT/OLFML2A/PBXIP1/PDGFRA/POSTN/PTX3/RGCC/RUNX1/SLC2A10/SOX9/SPINT2/THSD4/TIE1/TLL1/TNFRSF11B/TNFRSF1B/VIT/VTN/WT1	62
BP	GO:0045229	external encapsulating structure organization	62/1426	321/18903	4.91e-12	9.31e-09	7.73e-09	ADAMTS13/ADAMTS5/ADAMTS6/ADAMTS8/ADAMTSL1/ADAMTSL4/BCL3/C6orf15/CMA1/COL12A1/COL13A1/COL14A1/COL16A1/COL17A1/COL1A1/COL2A1/COL3A1/COL4A4/COL5A1/COL8A2/COL9A3/CTSS/DPP4/ELF3/EMILIN1/ENG/ERO1A/FERMT1/FOXF1/HMCN1/IL6/KAZALD1/KLK5/LAMB2/LAMB3/LAMB4/LOXL4/LUM/MFAP4/MMP1/MMP13/MMP28/MMP3/NPNT/OLFML2A/PBXIP1/PDGFRA/POSTN/PTX3/RGCC/RUNX1/SLC2A10/SOX9/SPINT2/THSD4/TIE1/TLL1/TNFRSF11B/TNFRSF1B/VIT/VTN/WT1	62
BP	GO:0050878	regulation of body fluid levels	60/1426	390/18903	9.31e-08	0.000132447	0.00010998	ADAMTS13/ADRA2B/ALOXE3/ANXA8/APLN/APOE/AQP3/AVPR2/BLK/CCND1/CEACAM1/CELA2A/COL3A1/CSN3/CYP26B1/EMILIN1/F11R/F2RL1/F2RL3/F3/FA2H/FLI1/GATA1/GJA5/GP1BA/HIF1A/HK2/HSD11B2/IL6/ITGA2/KLF4/MTCO2P12/NFE2/NLRP6/OPRL1/P2RX1/P2RY1/P2RY2/PDGFRA/PIK3CG/PLAT/PLAU/PLAUR/PRKCE/PRKG1/PROC/SCNN1A/SERPINB2/SERPINE1/SH2B3/TFPI/TFPI2/TLR4/TSPAN32/UBASH3B/UCN/VAMP8/VTN/WAS/XDH	60
BP	GO:0070371	ERK1 and ERK2 cascade	54/1426	340/18903	1.42e-07	0.000138403	0.000114926	ABCA7/ACKR3/APOE/BMP4/BMPER/C5AR1/CCL2/CCL20/CCL7/CCR7/CD4/CD44/CEACAM1/CHI3L1/DUSP4/DUSP5/DUSP6/EMILIN1/EPHB1/ERRFI1/F2RL1/FGF1/GAREM1/GLIPR2/GPNMB/GPR55/HTR2B/ICAM1/IL1A/IL1B/KDR/MIR133A1/MIR21/MIR221/MTURN/MYC/NLRP6/NODAL/NPNT/NRP1/P2RY1/PDGFRA/PDGFRB/PTK2B/PTPN22/RIPK2/ROS1/SEMA7A/SOX9/SPRED1/SPRED3/SPRY2/SPRY4/TLR4	54
BP	GO:0042060	wound healing	65/1426	442/18903	1.53e-07	0.000138403	0.000114926	ADAMTS13/ADRA2B/AJAP1/AJUBA/ANXA8/APOE/BLK/CADM4/CD44/CDKN1A/CEACAM1/CELA2A/COL1A1/COL3A1/COL5A1/DCBLD2/ELK3/EMILIN1/EPB41L4B/ERBB3/F11R/F2RL1/F2RL3/F3/FER1L5/FERMT1/FGF1/GATA1/GP1BA/GPR4/HIF1A/IL1A/IL24/IL6/ITGA2/KDR/MAP3K5/MIR221/MYOZ1/NLRP6/P2RX1/P2RY1/PDGFRA/PDGFRB/PIK3CG/PLAT/PLAU/PLAUR/PPL/PRKCE/PRKG1/PROC/SERPINB2/SERPINE1/SH2B3/TFPI/TFPI2/TGFBR2/TLR4/TNFAIP3/TSPAN32/UBASH3B/VTN/WAS/WNT4	65
BP	GO:0070372	regulation of ERK1 and ERK2 cascade	51/1426	315/18903	1.7e-07	0.000138403	0.000114926	ABCA7/ACKR3/APOE/BMP4/BMPER/C5AR1/CCL2/CCL20/CCL7/CCR7/CD4/CD44/CEACAM1/CHI3L1/DUSP4/DUSP6/EMILIN1/EPHB1/ERRFI1/F2RL1/FGF1/GAREM1/GLIPR2/GPNMB/GPR55/HTR2B/ICAM1/IL1A/IL1B/KDR/MIR133A1/MIR21/MIR221/MTURN/NLRP6/NODAL/NPNT/NRP1/P2RY1/PDGFRA/PDGFRB/PTK2B/PTPN22/RIPK2/ROS1/SEMA7A/SPRED1/SPRED3/SPRY2/SPRY4/TLR4	51
BP	GO:0030856	regulation of epithelial cell differentiation	32/1426	164/18903	5.49e-07	0.000317526	0.000263665	AJAP1/ALOX15B/AQP3/ATOH8/BMP4/BMP6/CCND1/CD24/CDH5/CDKN2B/CEACAM1/ERRFI1/ETV4/F11R/FOXN1/GATA3/IL1A/IL1B/LHX1/MIR150/MIR21/MIR99B/NODAL/PROC/SERPINE1/SOX9/SPRED1/SPRED3/SPRY2/SULT2B1/XDH/ZBED2	32
BP	GO:1901342	regulation of vasculature development	54/1426	355/18903	5.85e-07	0.000317526	0.000263665	ADGRB2/AMOT/BMPER/C5/C5AR1/CDH5/CEACAM1/CHI3L1/CMA1/CXCL8/DCN/ECSCR/EMILIN1/ENG/F3/FGF1/FOXO4/GPNMB/GPR4/HIF1A/HK2/HLA-G/HMGA2/HSPG2/IL1A/IL1B/IL6/KDR/KLF4/MIR130A/MIR21/MIR210/MIR221/MIR640/MIR99B/NODAL/NRP1/PIK3R6/PTGIS/PTK2B/RGCC/RUNX1/SEMA5A/SERPINE1/SFRP1/SPRED1/SPRY2/TGFBR2/THBS4/TIE1/TNFAIP3/TSPAN12/VASH1/WNT4	54
BP	GO:0001657	ureteric bud development	23/1426	97/18903	6.3e-07	0.000317526	0.000263665	BMP4/BMPER/CITED1/CTNNBIP1/FGF1/FMN1/GATA3/HOXD11/HS3ST3A1/HS3ST3B1/LHX1/MYC/NPNT/RARB/ROBO2/SFRP1/SIX1/SLIT2/SMAD6/SOX9/WNT4/WNT6/WT1	23
BP	GO:0022407	regulation of cell-cell adhesion	68/1426	490/18903	7.1e-07	0.000317526	0.000263665	ASS1/BLK/BMP4/BMP6/CCL2/CCR7/CD1D/CD24/CD274/CD4/CD44/CD55/CDH1/CDSN/CEACAM1/CELA2A/CHST2/CR1/DPP4/F11R/FLOT2/FSTL3/FXYD5/GATA3/GP1BA/GPNMB/HLA-DMB/HLA-DOA/HLA-DQB1/HLA-DRB3/HLA-DRB4/HLA-DRB5/HLA-G/IL12A/IL1A/IL1B/IL6/ITGA4/KLF4/MIR21/MIR221/NLRP3/NODAL/PCK1/PDCD1LG2/PIK3R6/PLAUR/PODXL/PRKG1/PRNP/PTPN22/RAG1/RGCC/RIPK2/RUNX1/SFTPD/SH2B3/SIRPB1/SIRPG/SOCS1/SOCS5/SPINT2/SPN/TGFBR2/TNFRSF21/TSPAN32/…	68
BP	GO:0072163	mesonephric epithelium development	23/1426	98/18903	7.65e-07	0.000317526	0.000263665	BMP4/BMPER/CITED1/CTNNBIP1/FGF1/FMN1/GATA3/HOXD11/HS3ST3A1/HS3ST3B1/LHX1/MYC/NPNT/RARB/ROBO2/SFRP1/SIX1/SLIT2/SMAD6/SOX9/WNT4/WNT6/WT1	23
BP	GO:0072164	mesonephric tubule development	23/1426	98/18903	7.65e-07	0.000317526	0.000263665	BMP4/BMPER/CITED1/CTNNBIP1/FGF1/FMN1/GATA3/HOXD11/HS3ST3A1/HS3ST3B1/LHX1/MYC/NPNT/RARB/ROBO2/SFRP1/SIX1/SLIT2/SMAD6/SOX9/WNT4/WNT6/WT1	23
BP	GO:0045765	regulation of angiogenesis	53/1426	349/18903	7.82e-07	0.000317526	0.000263665	ADGRB2/AMOT/BMPER/C5/C5AR1/CDH5/CEACAM1/CHI3L1/CMA1/CXCL8/DCN/ECSCR/EMILIN1/ENG/F3/FGF1/FOXO4/GPNMB/GPR4/HIF1A/HK2/HLA-G/HMGA2/HSPG2/IL1A/IL1B/IL6/KDR/KLF4/MIR130A/MIR21/MIR210/MIR221/MIR640/MIR99B/NODAL/NRP1/PIK3R6/PTGIS/PTK2B/RGCC/RUNX1/SEMA5A/SERPINE1/SFRP1/SPRED1/SPRY2/TGFBR2/THBS4/TIE1/TNFAIP3/TSPAN12/VASH1	53
BP	GO:0045785	positive regulation of cell adhesion	67/1426	484/18903	9.37e-07	0.000339363	0.000281797	CASS4/CCL2/CCR7/CD1D/CD24/CD274/CD4/CD44/CD55/CHST2/COL16A1/COL26A1/CR1/DPP4/EDIL3/EMILIN1/EPB41L4B/F11R/FERMT1/FLOT2/FMN1/FOXF1/FSTL3/GATA3/GP1BA/HLA-DMB/HLA-DOA/HLA-DQB1/HLA-DRB3/HLA-DRB4/HLA-DRB5/HLA-G/IL12A/IL1A/IL1B/IL6/ITGA2/ITGA4/KDR/LAMB2/LIMS2/MIR21/NLRP3/NODAL/NPNT/NRP1/PCK1/PDCD1LG2/PIK3R6/PLAUR/PODXL/PRKCE/PTK2B/PTPN22/RAG1/RIPK2/RUNX1/SFRP1/SIRPB1/SIRPG/SOCS1/SOCS5/TGFBR2/TGM2/VIT/VT…	67
BP	GO:0032102	negative regulation of response to external stimulus	62/1426	436/18903	9.55e-07	0.000339363	0.000281797	AJAP1/APOE/C5/CCL2/CDH5/CEACAM1/CR1/CST7/DPP4/FOXF1/GATA3/GP1BA/GPR17/HLA-F/HLA-G/IFI16/KLF4/LYAR/MIR21/MIR221/MIR6869/MMP28/MYOZ1/NLRP3/NLRP6/NRP1/NT5E/PADI2/PDGFRA/PLAT/PLAU/PLAUR/PRKG1/PROC/PTGIS/RGMA/RNF125/ROBO2/SEMA3A/SEMA3B/SEMA3G/SEMA5A/SEMA5B/SEMA7A/SERPINB2/SERPINB4/SERPINE1/SH2B3/SLIT2/SOCS5/SPP1/TAFA3/TFPI/TNFAIP3/TNFAIP6/TNFRSF1B/TRIB1/UBASH3B/UCN/USP18/VTN/WNT4	62
BP	GO:0032963	collagen metabolic process	24/1426	107/18903	1.07e-06	0.000349275	0.000290028	BMP4/COL1A1/COL5A1/CTSS/EMILIN1/ENG/ERRFI1/HIF1A/IL6/ITGA2/MFAP4/MIR21/MMP1/MMP13/MMP28/MMP3/P2RX7/PDGFRB/RGCC/RUNX1/SERPINB7/UCN/VIM/WNT4	24
BP	GO:0043410	positive regulation of MAPK cascade	68/1426	496/18903	1.11e-06	0.000349275	0.000290028	ABCA7/ACKR3/ADRA1D/ADRA2B/ADRB2/AJUBA/APOE/AVPR1B/BCAR3/BMP4/BMPER/C5AR1/CCL2/CCL20/CCL7/CCR7/CD24/CD4/CD44/CHI3L1/DKK1/EPHA8/F2RL1/FGD2/FGF1/FZD8/GADD45B/GAREM1/GLIPR2/GPNMB/GPR37/GPR55/HTR2B/ICAM1/IGFBP3/IL1A/IL1B/IL34/IL6/KDR/LPAR1/LPAR3/MAP2K6/MAP3K5/MIR21/MIR221/MTURN/NODAL/NPNT/NRP1/P2RX7/P2RY1/PDGFRA/PDGFRB/PIK3CG/PIK3R5/PIK3R6/PRKCE/PTK2B/PTPN22/RIPK2/SEMA3A/SEMA7A/SPRY2/TLR4/TLR6/TNFRSF1…	68
BP	GO:0002683	negative regulation of immune system process	63/1426	449/18903	1.24e-06	0.000371868	0.000308789	AMBP/BLK/BMP4/BMP5/BST2/C5/CCL2/CD22/CD274/CD55/CD68/CEACAM1/COL3A1/CR1/CST7/DPP4/EMILIN1/FCRLB/FOXF1/FSTL3/GAL/GPNMB/GPR17/GPR55/HLA-DOA/HLA-F/HLA-G/IFI16/IL31RA/LYAR/MIR130A/MIR21/MIR221/MIR6869/MMP28/MYC/NLRP6/PADI2/PDCD1LG2/PRNP/PTPN22/RUNX1/SERPINB4/SFRP1/SFTPD/SLIT2/SNAI2/SOCS1/SOCS5/SOX9/SPN/TAFA3/TLR4/TNFAIP3/TNFAIP6/TNFRSF11B/TNFRSF21/TRIB1/TSC22D3/TSPAN32/UBASH3B/USP18/ZNF675	63
BP	GO:0050819	negative regulation of coagulation	16/1426	54/18903	1.36e-06	0.000387977	0.000322165	APOE/CEACAM1/GP1BA/HS3ST5/PDGFRA/PLAT/PLAU/PLAUR/PRKG1/PROC/SERPINB2/SERPINE1/SH2B3/TFPI/UBASH3B/VTN	16
BP	GO:0001823	mesonephros development	23/1426	102/18903	1.61e-06	0.000422771	0.000351057	BMP4/BMPER/CITED1/CTNNBIP1/FGF1/FMN1/GATA3/HOXD11/HS3ST3A1/HS3ST3B1/LHX1/MYC/NPNT/RARB/ROBO2/SFRP1/SIX1/SLIT2/SMAD6/SOX9/WNT4/WNT6/WT1	23
BP	GO:0007599	hemostasis	39/1426	231/18903	1.64e-06	0.000422771	0.000351057	ADAMTS13/ADRA2B/ANXA8/APOE/AVPR2/BLK/CEACAM1/CELA2A/COL3A1/EMILIN1/F11R/F2RL1/F2RL3/F3/FLI1/GATA1/GP1BA/IL6/ITGA2/NFE2/P2RX1/P2RY1/PDGFRA/PIK3CG/PLAT/PLAU/PLAUR/PRKG1/PROC/SERPINB2/SERPINE1/SH2B3/TFPI/TFPI2/TLR4/TSPAN32/UBASH3B/VTN/WAS	39
BP	GO:0070374	positive regulation of ERK1 and ERK2 cascade	38/1426	223/18903	1.76e-06	0.0004343	0.000360631	ABCA7/ACKR3/APOE/BMP4/BMPER/C5AR1/CCL2/CCL20/CCL7/CCR7/CD4/CD44/CHI3L1/F2RL1/FGF1/GAREM1/GLIPR2/GPNMB/GPR55/HTR2B/ICAM1/IL1A/KDR/MIR21/MIR221/MTURN/NODAL/NPNT/NRP1/P2RY1/PDGFRA/PDGFRB/PTK2B/PTPN22/RIPK2/SEMA7A/SPRY2/TLR4	38
BP	GO:0060485	mesenchyme development	48/1426	313/18903	1.93e-06	0.000447051	0.000371219	ACTG2/BMP4/BMP5/BNC2/COL1A1/CPLANE2/CRB2/DAND5/ENG/EPHA3/ERBB3/FOLR1/FOXF1/GATA3/GLIPR2/HIF1A/HMGA2/HTR2B/IL1B/IL6/KBTBD8/MIR21/MIR221/MYC/NODAL/NRP1/PDGFRB/RGCC/ROBO2/S100A4/SEMA3A/SEMA3B/SEMA3G/SEMA5A/SEMA5B/SEMA7A/SERPINB3/SFRP1/SIX1/SNAI2/SOX9/SPRED1/SPRED3/SPRY2/TGFBR2/WNT2/WNT4/WT1	48
BP	GO:0050818	regulation of coagulation	19/1426	75/18903	2.03e-06	0.000447051	0.000371219	APOE/CEACAM1/EMILIN1/F2RL1/F3/GP1BA/HS3ST5/PDGFRA/PLAT/PLAU/PLAUR/PRKG1/PROC/SERPINB2/SERPINE1/SH2B3/TFPI/UBASH3B/VTN	19
BP	GO:0001655	urogenital system development	53/1426	360/18903	2.04e-06	0.000447051	0.000371219	ADAMTS6/ALOX15B/ASS1/BMP4/BMP6/BMPER/CD24/CITED1/COL4A4/CTNNBIP1/CYP26A1/CYP26B1/CYP4A22/EGR1/FGF1/FMN1/FOXF1/GATA3/GFRA1/GLI1/GPR4/HOXD11/HPGD/HS3ST3A1/HS3ST3B1/ID4/KLHL3/LAMB2/LHX1/MYC/MYOCD/NOTCH3/NPNT/NRP1/PDGFRA/PDGFRB/PECAM1/PLAG1/PODXL/RARB/ROBO2/SERPINB7/SFRP1/SGPL1/SIX1/SLIT2/SMAD6/SOX9/TIPARP/TNC/WNT4/WNT6/WT1	53
BP	GO:0030195	negative regulation of blood coagulation	15/1426	50/18903	2.44e-06	0.000495896	0.000411778	APOE/CEACAM1/GP1BA/PDGFRA/PLAT/PLAU/PLAUR/PRKG1/PROC/SERPINB2/SERPINE1/SH2B3/TFPI/UBASH3B/VTN	15
BP	GO:0032964	collagen biosynthetic process	15/1426	50/18903	2.44e-06	0.000495896	0.000411778	BMP4/COL1A1/COL5A1/EMILIN1/ENG/ERRFI1/IL6/ITGA2/PDGFRB/RGCC/RUNX1/SERPINB7/UCN/VIM/WNT4	15
BP	GO:0070098	chemokine-mediated signaling pathway	21/1426	90/18903	2.53e-06	0.000495896	0.000411778	ACKR3/CCL2/CCL20/CCL7/CCR7/CCRL2/CXCL1/CXCL2/CXCL3/CXCL6/CXCL8/GPR17/GPR75/HIF1A/PADI2/PTK2B/SH2B3/SLIT2/SLIT3/WBP1L/XCR1	21
BP	GO:0072006	nephron development	29/1426	152/18903	2.95e-06	0.00054041	0.000448742	BMP4/CD24/CITED1/COL4A4/CTNNBIP1/EGR1/FGF1/FMN1/GATA3/GPR4/HOXD11/HS3ST3A1/HS3ST3B1/KLHL3/LAMB2/LHX1/MYC/NOTCH3/NPNT/PDGFRA/PDGFRB/PECAM1/PODXL/SERPINB7/SIX1/SOX9/WNT4/WNT6/WT1	29
BP	GO:0030193	regulation of blood coagulation	18/1426	70/18903	2.97e-06	0.00054041	0.000448742	APOE/CEACAM1/EMILIN1/F2RL1/F3/GP1BA/PDGFRA/PLAT/PLAU/PLAUR/PRKG1/PROC/SERPINB2/SERPINE1/SH2B3/TFPI/UBASH3B/VTN	18
BP	GO:0072001	renal system development	48/1426	318/18903	3.04e-06	0.00054041	0.000448742	ADAMTS6/ASS1/BMP4/BMP6/BMPER/CD24/CITED1/COL4A4/CTNNBIP1/CYP26A1/CYP26B1/CYP4A22/EGR1/FGF1/FMN1/FOXF1/GATA3/GFRA1/GPR4/HOXD11/HPGD/HS3ST3A1/HS3ST3B1/KLHL3/LAMB2/LHX1/MYC/MYOCD/NOTCH3/NPNT/NRP1/PDGFRA/PDGFRB/PECAM1/PODXL/RARB/ROBO2/SERPINB7/SFRP1/SGPL1/SIX1/SLIT2/SMAD6/SOX9/TIPARP/WNT4/WNT6/WT1	48
BP	GO:1900047	negative regulation of hemostasis	15/1426	51/18903	3.22e-06	0.000546358	0.000453681	APOE/CEACAM1/GP1BA/PDGFRA/PLAT/PLAU/PLAUR/PRKG1/PROC/SERPINB2/SERPINE1/SH2B3/TFPI/UBASH3B/VTN	15
BP	GO:0010712	regulation of collagen metabolic process	14/1426	45/18903	3.27e-06	0.000546358	0.000453681	BMP4/EMILIN1/ENG/ERRFI1/IL6/ITGA2/MFAP4/PDGFRB/RGCC/RUNX1/SERPINB7/UCN/VIM/WNT4	14
BP	GO:0050920	regulation of chemotaxis	38/1426	230/18903	3.77e-06	0.00061303	0.000509043	ATOH7/C5/C5AR1/CCL2/CCL27/CCL7/CCR7/CXCL8/DPP4/EDN2/F2RL1/F3/FGF1/IL12A/IL34/IL6/ITGA2/KDR/LPAR1/MMP28/NRP1/PADI2/PDGFRA/PDGFRB/PTK2B/ROBO2/S1PR1/SCG2/SEMA3A/SEMA3B/SEMA3G/SEMA5A/SEMA5B/SEMA7A/SERPINE1/SLIT2/THBS4/TNFAIP6	38
BP	GO:0072073	kidney epithelium development	28/1426	146/18903	3.91e-06	0.000618423	0.000513521	BMP4/BMPER/CD24/CITED1/CTNNBIP1/FGF1/FMN1/GATA3/HOXD11/HS3ST3A1/HS3ST3B1/KLHL3/LAMB2/LHX1/MYC/NPNT/PECAM1/PODXL/RARB/ROBO2/SFRP1/SIX1/SLIT2/SMAD6/SOX9/WNT4/WNT6/WT1	28
BP	GO:0032965	regulation of collagen biosynthetic process	13/1426	40/18903	4.24e-06	0.000651276	0.000540801	BMP4/EMILIN1/ENG/ERRFI1/IL6/ITGA2/PDGFRB/RGCC/RUNX1/SERPINB7/UCN/VIM/WNT4	13
BP	GO:0014812	muscle cell migration	23/1426	108/18903	4.55e-06	0.000669376	0.000555831	DOCK4/FOXO4/IGFBP3/IGFBP5/ITGA2/LPAR1/MIR21/MIR221/MYOCD/NET1/NRP1/PDGFRB/PLAT/PLAU/PRKG1/SERPINE1/SIX1/SLIT2/SORL1/THBS4/TLR4/TRIB1/VTN	23
BP	GO:1900046	regulation of hemostasis	18/1426	72/18903	4.59e-06	0.000669376	0.000555831	APOE/CEACAM1/EMILIN1/F2RL1/F3/GP1BA/PDGFRA/PLAT/PLAU/PLAUR/PRKG1/PROC/SERPINB2/SERPINE1/SH2B3/TFPI/UBASH3B/VTN	18
BP	GO:0019932	second-messenger-mediated signaling	47/1426	314/18903	4.84e-06	0.000688689	0.000571869	ACKR3/ADGRB2/ADORA2B/APOE/CCL20/CCR7/CCRL2/CD22/CD4/CXCL8/EDN2/EPHA5/ERBB3/GAL/GIPR/GLP1R/GPR3/GRIN1/GRIN2C/HTR2B/KDR/LMCD1/LPAR1/MIR133A1/MYOZ1/NCALD/NR5A2/OPRL1/P2RX7/PDE11A/PDE3A/PDZD3/POMC/PRKAA1/PRKG1/PRNP/PTGDR2/PTGFR/PTK2B/RASD1/RCAN2/SLC8A2/SOX9/TRPM2/TRPM8/UCN/XCR1	47
BP	GO:0008544	epidermis development	52/1426	362/18903	5.26e-06	0.000729869	0.000606063	ALOX15B/AQP3/BMP4/CDSN/COL17A1/COL7A1/CRABP2/CYP26B1/DCT/DKK1/DLX3/EMP1/ERRFI1/ETV4/EXPH5/FA2H/FERMT1/FLOT2/FOXN1/FOXQ1/GAL/GLI1/IGFBP5/IL1A/IRF6/IVL/KLF4/KLK14/KLK5/KRT15/KRT17/KRT32/KRT34/KRT4/KRT75/LAMA3/LAMB3/LAMC2/MYO7A/POU2F3/PPL/PTHLH/SEC24B/SLC44A4/SLITRK6/SOX9/STRC/SULT2B1/SVEP1/TNFRSF19/WAS/ZBED2	52
BP	GO:0060675	ureteric bud morphogenesis	17/1426	66/18903	5.43e-06	0.000735211	0.000610499	BMP4/CITED1/CTNNBIP1/FGF1/FMN1/GATA3/HOXD11/HS3ST3A1/HS3ST3B1/LHX1/MYC/NPNT/SIX1/SOX9/WNT4/WNT6/WT1	17
BP	GO:0072028	nephron morphogenesis	19/1426	80/18903	5.69e-06	0.000753165	0.000625407	BMP4/CITED1/CTNNBIP1/FGF1/FMN1/GATA3/HOXD11/HS3ST3A1/HS3ST3B1/KLHL3/LHX1/MYC/NPNT/PDGFRB/SIX1/SOX9/WNT4/WNT6/WT1	19
BP	GO:0072171	mesonephric tubule morphogenesis	17/1426	67/18903	6.77e-06	0.000874898	0.000726491	BMP4/CITED1/CTNNBIP1/FGF1/FMN1/GATA3/HOXD11/HS3ST3A1/HS3ST3B1/LHX1/MYC/NPNT/SIX1/SOX9/WNT4/WNT6/WT1	17
BP	GO:0001822	kidney development	46/1426	309/18903	7.05e-06	0.000890941	0.000739813	ADAMTS6/ASS1/BMP4/BMP6/BMPER/CD24/CITED1/COL4A4/CTNNBIP1/CYP26A1/CYP26B1/CYP4A22/EGR1/FGF1/FMN1/GATA3/GFRA1/GPR4/HOXD11/HPGD/HS3ST3A1/HS3ST3B1/KLHL3/LAMB2/LHX1/MYC/NOTCH3/NPNT/NRP1/PDGFRA/PDGFRB/PECAM1/PODXL/RARB/ROBO2/SERPINB7/SFRP1/SGPL1/SIX1/SLIT2/SMAD6/SOX9/TIPARP/WNT4/WNT6/WT1	46
BP	GO:0032103	positive regulation of response to external stimulus	62/1426	464/18903	7.52e-06	0.000930205	0.000772417	ADORA2B/BMP6/C5AR1/CCL27/CCL7/CCR7/CD1D/COLEC10/COLEC11/CXCL8/EDN2/EMILIN1/F2RL1/F3/FCGR1A/FCN3/GPR4/HLA-F/HLA-G/HSP90AA1/IFI16/IL12A/IL1B/IL34/IL6/ITGA2/KDR/KLK5/LPAR1/LPL/LY96/MIR21/MIR221/NLRP3/NLRP6/NRP1/NUPR1/PAK3/PDGFRB/PIK3CG/PLA2G3/PLAT/PLAU/PTGS2/PTK2B/PVR/PYDC5/RIPK2/S1PR1/SCG2/SEMA5A/SERPINE1/SH2D1B/SIGLEC16/SLIT2/SNCA/TAFA3/THBS4/TLR4/VAMP8/VTN/ZBP1	62
BP	GO:0072078	nephron tubule morphogenesis	18/1426	75/18903	8.52e-06	0.00103164	0.000856643	BMP4/CITED1/CTNNBIP1/FGF1/FMN1/GATA3/HOXD11/HS3ST3A1/HS3ST3B1/KLHL3/LHX1/MYC/NPNT/SIX1/SOX9/WNT4/WNT6/WT1	18
BP	GO:0046683	response to organophosphorus	25/1426	128/18903	9.09e-06	0.00106271	0.000882445	ASS1/CITED1/COL1A1/CRHBP/FOSL1/GATA1/IGFBP5/IL1B/KCNJ11/LPAR1/NT5E/P2RX1/P2RX6/P2RX7/P2RY1/P2RY2/PDE3A/PIK3CG/PLAT/PNPT1/PTGS2/PTK2B/STC1/VGF/WT1	25
BP	GO:0043405	regulation of MAP kinase activity	32/1426	186/18903	9.15e-06	0.00106271	0.000882445	AJUBA/APOE/BMP4/CD24/DKK1/FGD2/FGF1/FZD8/HTR2B/IL1B/IL34/MAP2K6/MAP3K5/P2RX7/PDGFRB/PIK3CG/PIK3R5/PIK3R6/PTK2B/PTPN22/RGS2/SERPINB3/SFRP1/SH2B3/SORL1/SPRY2/SPRY4/TLR4/TLR6/TRIB1/TRIB2/ZNF675	32
BP	GO:0050817	coagulation	37/1426	230/18903	9.43e-06	0.00107259	0.000890648	ADAMTS13/ADRA2B/ANXA8/APOE/BLK/CEACAM1/CELA2A/COL3A1/EMILIN1/F11R/F2RL1/F2RL3/F3/GATA1/GP1BA/HS3ST5/IL6/ITGA2/P2RX1/P2RY1/PDGFRA/PIK3CG/PLAT/PLAU/PLAUR/PRKG1/PROC/SERPINB2/SERPINE1/SH2B3/TFPI/TFPI2/TLR4/TSPAN32/UBASH3B/VTN/WAS	37
BP	GO:0045766	positive regulation of angiogenesis	32/1426	187/18903	1.03e-05	0.00109195	0.000906723	BMPER/C5/C5AR1/CDH5/CHI3L1/CMA1/CXCL8/EMILIN1/ENG/F3/FGF1/HIF1A/HK2/HMGA2/IL1A/IL1B/KDR/KLF4/MIR130A/MIR21/MIR210/MIR99B/NODAL/NRP1/PIK3R6/PTGIS/PTK2B/RUNX1/SEMA5A/SERPINE1/TGFBR2/TIE1	32
BP	GO:1904018	positive regulation of vasculature development	32/1426	187/18903	1.03e-05	0.00109195	0.000906723	BMPER/C5/C5AR1/CDH5/CHI3L1/CMA1/CXCL8/EMILIN1/ENG/F3/FGF1/HIF1A/HK2/HMGA2/IL1A/IL1B/KDR/KLF4/MIR130A/MIR21/MIR210/MIR99B/NODAL/NRP1/PIK3R6/PTGIS/PTK2B/RUNX1/SEMA5A/SERPINE1/TGFBR2/TIE1	32
BP	GO:0061041	regulation of wound healing	26/1426	137/18903	1.04e-05	0.00109195	0.000906723	AJAP1/APOE/CADM4/CEACAM1/EMILIN1/F2RL1/F3/FERMT1/GP1BA/MIR221/MYOZ1/PDGFRA/PLAT/PLAU/PLAUR/PRKCE/PRKG1/PROC/SERPINB2/SERPINE1/SH2B3/TFPI/TNFAIP3/UBASH3B/VTN/WNT4	26
BP	GO:1990868	response to chemokine	21/1426	98/18903	1.06e-05	0.00109195	0.000906723	ACKR3/CCL2/CCL20/CCL7/CCR7/CCRL2/CXCL1/CXCL2/CXCL3/CXCL6/CXCL8/GPR17/GPR75/HIF1A/PADI2/PTK2B/SH2B3/SLIT2/SLIT3/WBP1L/XCR1	21
BP	GO:1990869	cellular response to chemokine	21/1426	98/18903	1.06e-05	0.00109195	0.000906723	ACKR3/CCL2/CCL20/CCL7/CCR7/CCRL2/CXCL1/CXCL2/CXCL3/CXCL6/CXCL8/GPR17/GPR75/HIF1A/PADI2/PTK2B/SH2B3/SLIT2/SLIT3/WBP1L/XCR1	21
BP	GO:0007204	positive regulation of cytosolic calcium ion concentration	34/1426	205/18903	1.1e-05	0.00111935	0.000929476	ACKR3/ADRA1D/AVPR1B/C5AR1/CACNA1A/CCR7/CCRL2/CD24/CD55/EDN2/F2RL1/F2RL3/GATA1/GIPR/GLP1R/GNA15/GPR17/GPR199P/GPR4/GPR55/GRIN1/JPH2/LPAR1/LPAR3/OPRL1/P2RX7/P2RY1/PDGFRA/PIK3CG/PTGFR/PTK2B/S1PR1/SELENOT/XCR1	34
BP	GO:0072088	nephron epithelium morphogenesis	18/1426	77/18903	1.26e-05	0.00125879	0.00104526	BMP4/CITED1/CTNNBIP1/FGF1/FMN1/GATA3/HOXD11/HS3ST3A1/HS3ST3B1/KLHL3/LHX1/MYC/NPNT/SIX1/SOX9/WNT4/WNT6/WT1	18
BP	GO:1903034	regulation of response to wounding	30/1426	172/18903	1.31e-05	0.00128194	0.00106449	AJAP1/APOE/CADM4/CEACAM1/EMILIN1/F2RL1/F3/FERMT1/GP1BA/KLF4/MIR21/MIR221/MYOZ1/PDGFRA/PLAT/PLAU/PLAUR/PRKCE/PRKG1/PROC/RGMA/SERPINB2/SERPINE1/SH2B3/SPP1/TFPI/TNFAIP3/UBASH3B/VTN/WNT4	30
BP	GO:0043409	negative regulation of MAPK cascade	31/1426	181/18903	1.38e-05	0.00132636	0.00110137	ABCA7/AMBP/APOE/BMP4/DUSP4/DUSP5/DUSP6/EMILIN1/ERRFI1/F2RL1/IL1B/MIR133A1/MIR21/MIR221/MYC/NLRP6/P2RX7/PRKN/PTPN22/RGS2/SERPINB3/SFRP1/SH2B3/SORL1/SPRED1/SPRED3/SPRY2/SPRY4/STYXL2/TLR4/ZNF675	31
BP	GO:0007596	blood coagulation	36/1426	225/18903	1.4e-05	0.00132636	0.00110137	ADAMTS13/ADRA2B/ANXA8/APOE/BLK/CEACAM1/CELA2A/COL3A1/EMILIN1/F11R/F2RL1/F2RL3/F3/GATA1/GP1BA/IL6/ITGA2/P2RX1/P2RY1/PDGFRA/PIK3CG/PLAT/PLAU/PLAUR/PRKG1/PROC/SERPINB2/SERPINE1/SH2B3/TFPI/TFPI2/TLR4/TSPAN32/UBASH3B/VTN/WAS	36
BP	GO:0007159	leukocyte cell-cell adhesion	56/1426	414/18903	1.44e-05	0.0013382	0.00111121	ASS1/BMP4/CCL2/CCR7/CD1D/CD24/CD274/CD4/CD44/CD55/CEACAM1/CHST2/CR1/DPP4/F11R/FLOT2/GATA3/GP1BA/GPNMB/HLA-DMB/HLA-DOA/HLA-DQB1/HLA-DRB3/HLA-DRB4/HLA-DRB5/HLA-G/ICAM1/IL12A/IL1A/IL1B/IL6/ITGA4/KLF4/MIR21/MIR221/NLRP3/NT5E/OLR1/PCK1/PDCD1LG2/PECAM1/PIK3R6/PRNP/PTPN22/RAG1/RIPK2/RUNX1/SFTPD/SIRPB1/SIRPG/SOCS1/SOCS5/SPN/TGFBR2/TNFRSF21/TSPAN32	56
BP	GO:0032967	positive regulation of collagen biosynthetic process	10/1426	27/18903	1.48e-05	0.00135979	0.00112913	BMP4/ENG/ITGA2/PDGFRB/RGCC/RUNX1/SERPINB7/UCN/VIM/WNT4	10
BP	GO:0061045	negative regulation of wound healing	18/1426	78/18903	1.53e-05	0.00137731	0.00114368	AJAP1/APOE/CEACAM1/GP1BA/MYOZ1/PDGFRA/PLAT/PLAU/PLAUR/PRKG1/PROC/SERPINB2/SERPINE1/SH2B3/TFPI/UBASH3B/VTN/WNT4	18
BP	GO:0090287	regulation of cellular response to growth factor stimulus	48/1426	338/18903	1.63e-05	0.00144454	0.0011995	APLN/BMP4/BMPER/CADM4/CDH5/CDKN1C/CDKN2B/CIDEA/CITED1/CRB2/DAND5/DCN/DKK1/EMILIN1/ENG/FERMT1/FGF1/FOLR1/FSTL3/GATA3/GREM2/HHIP/HIF1A/IL12A/IL1B/KDR/MIR21/MYOCD/NPNT/NRP1/NRROS/RGMA/SFRP1/SLC2A10/SLIT2/SMAD6/SMURF2/SORL1/SPRED1/SPRED3/SPRY2/SPRY4/TNFAIP6/TSPAN12/VEPH1/VTN/WNT4/XDH	48
BP	GO:0061333	renal tubule morphogenesis	18/1426	79/18903	1.84e-05	0.00160831	0.00133549	BMP4/CITED1/CTNNBIP1/FGF1/FMN1/GATA3/HOXD11/HS3ST3A1/HS3ST3B1/KLHL3/LHX1/MYC/NPNT/SIX1/SOX9/WNT4/WNT6/WT1	18
BP	GO:1903035	negative regulation of response to wounding	20/1426	94/18903	1.9e-05	0.00163758	0.0013598	AJAP1/APOE/CEACAM1/GP1BA/MYOZ1/PDGFRA/PLAT/PLAU/PLAUR/PRKG1/PROC/RGMA/SERPINB2/SERPINE1/SH2B3/SPP1/TFPI/UBASH3B/VTN/WNT4	20
BP	GO:0014074	response to purine-containing compound	26/1426	142/18903	2.02e-05	0.00171336	0.00142272	ASS1/CITED1/COL1A1/CRHBP/FOSL1/GATA1/IGFBP5/IL1B/KCNJ11/NT5E/P2RX1/P2RX6/P2RX7/P2RY1/P2RY2/PDE3A/PIK3CG/PLAT/PNPT1/PRKAA1/PTGS2/PTK2B/STC1/TRPM2/VGF/WT1	26
BP	GO:0014910	regulation of smooth muscle cell migration	19/1426	87/18903	2.07e-05	0.00172837	0.00143519	DOCK4/FOXO4/IGFBP3/IGFBP5/ITGA2/LPAR1/MIR21/MIR221/MYOCD/NRP1/PDGFRB/PLAU/PRKG1/SERPINE1/SLIT2/SORL1/TLR4/TRIB1/VTN	19
BP	GO:0010714	positive regulation of collagen metabolic process	10/1426	28/18903	2.15e-05	0.00177249	0.00147183	BMP4/ENG/ITGA2/PDGFRB/RGCC/RUNX1/SERPINB7/UCN/VIM/WNT4	10
BP	GO:0014909	smooth muscle cell migration	20/1426	95/18903	2.24e-05	0.00181885	0.00151032	DOCK4/FOXO4/IGFBP3/IGFBP5/ITGA2/LPAR1/MIR21/MIR221/MYOCD/NRP1/PDGFRB/PLAT/PLAU/PRKG1/SERPINE1/SLIT2/SORL1/TLR4/TRIB1/VTN	20
BP	GO:0035025	positive regulation of Rho protein signal transduction	11/1426	34/18903	2.44e-05	0.00193643	0.00160796	COL3A1/F11R/F2RL1/F2RL3/GPR17/GPR199P/GPR4/GPR55/LPAR1/NET1/PDGFRB	11
BP	GO:0033627	cell adhesion mediated by integrin	19/1426	88/18903	2.45e-05	0.00193643	0.00160796	COL16A1/DPP4/EMILIN1/EPHA8/FERMT1/ICAM1/ITGA10/ITGA2/ITGA4/ITGA6/ITGB4/NPNT/PIK3CG/PLAU/PODXL/SERPINE1/SNAI2/TESC/VTN	19
BP	GO:0001570	vasculogenesis	18/1426	81/18903	2.64e-05	0.00205615	0.00170737	ACKR3/AMOT/CEACAM1/CITED1/ENG/FOXF1/KDR/MYO18B/MYOCD/NRP1/PDGFRB/SGPL1/SPRED1/TGFBR2/TIE1/TIPARP/WT1/XDH	18
BP	GO:0001658	branching involved in ureteric bud morphogenesis	15/1426	60/18903	2.82e-05	0.00216742	0.00179977	BMP4/CITED1/CTNNBIP1/FGF1/HOXD11/HS3ST3A1/HS3ST3B1/LHX1/MYC/NPNT/SIX1/SOX9/WNT4/WNT6/WT1	15
BP	GO:0000353	formation of quadruple SL/U4/U5/U6 snRNP	6/1426	10/18903	2.94e-05	0.00217063	0.00180243	RNU4-1/RNU4-2/RNU5A-1/RNU5B-1/RNU6-1/RNU6-9	6
BP	GO:0000365	mRNA trans splicing, via spliceosome	6/1426	10/18903	2.94e-05	0.00217063	0.00180243	RNU4-1/RNU4-2/RNU5A-1/RNU5B-1/RNU6-1/RNU6-9	6
BP	GO:0045291	mRNA trans splicing, SL addition	6/1426	10/18903	2.94e-05	0.00217063	0.00180243	RNU4-1/RNU4-2/RNU5A-1/RNU5B-1/RNU6-1/RNU6-9	6
BP	GO:0003018	vascular process in circulatory system	40/1426	270/18903	3.06e-05	0.00222799	0.00185006	ADORA2B/ADRA1D/ADRA2B/ADRB2/APOE/ASIC2/ATP1A4/AVPR1B/AVPR2/BMP6/CDH5/CEACAM1/CTNNBIP1/DOCK4/EDN2/F2RL1/GJA5/GPR4/HTR2B/HTR7/KCNMA1/MFSD2A/MIR21/MYLK3/P2RX1/P2RY1/P2RY2/PDE3A/PRKG1/PTGS2/RGS2/SLC16A12/SLC1A3/SLC2A10/SLC2A3/SLC38A5/SLC8A2/SLIT2/TJP3/UCN	40
BP	GO:0010951	negative regulation of endopeptidase activity	38/1426	252/18903	3.22e-05	0.00228943	0.00190108	AMBP/ANXA8/ANXA8L1/BST2/C5/CD44/COL7A1/CPAMD8/CR1/CRB2/CRYAB/CST1/CST7/HMSD/IFI16/IFI6/ITIH3/KLF4/PLAUR/PRDX5/PRNP/PTGS2/RAG1/SERPINA3/SERPINA9/SERPINB11/SERPINB2/SERPINB3/SERPINB4/SERPINB7/SERPINB8/SERPINE1/SNCA/SORL1/SPINT2/TFPI/TFPI2/VTN	38
BP	GO:0045446	endothelial cell differentiation	23/1426	121/18903	3.22e-05	0.00228943	0.00190108	ATOH8/BMP4/BMP6/CDH5/CEACAM1/F11R/F2RL1/ICAM1/IL1B/KDR/MIR150/MIR21/MIR99B/NRP1/PECAM1/PROC/RAP2C/ROBO4/S1PR1/STC1/TIE1/TJP3/XDH	23
BP	GO:1905314	semi-lunar valve development	12/1426	41/18903	3.27e-05	0.00229299	0.00190404	BMP4/EMILIN1/GATA3/GJA5/ROBO2/SLIT2/SLIT3/SMAD6/SNAI2/SOX9/TIE1/TNFRSF1B	12
BP	GO:1903037	regulation of leukocyte cell-cell adhesion	51/1426	377/18903	3.4e-05	0.00236064	0.00196021	ASS1/BMP4/CCL2/CCR7/CD1D/CD24/CD274/CD4/CD44/CD55/CEACAM1/CHST2/CR1/DPP4/FLOT2/GATA3/GP1BA/GPNMB/HLA-DMB/HLA-DOA/HLA-DQB1/HLA-DRB3/HLA-DRB4/HLA-DRB5/HLA-G/IL12A/IL1A/IL1B/IL6/ITGA4/KLF4/MIR21/MIR221/NLRP3/PCK1/PDCD1LG2/PIK3R6/PRNP/PTPN22/RAG1/RIPK2/RUNX1/SFTPD/SIRPB1/SIRPG/SOCS1/SOCS5/SPN/TGFBR2/TNFRSF21/TSPAN32	51
BP	GO:0010466	negative regulation of peptidase activity	39/1426	263/18903	3.74e-05	0.0025612	0.00212675	AMBP/ANXA8/ANXA8L1/BST2/C5/CD44/COL7A1/CPAMD8/CR1/CRB2/CRYAB/CST1/CST7/HMSD/IFI16/IFI6/ITIH3/KLF4/PI16/PLAUR/PRDX5/PRNP/PTGS2/RAG1/SERPINA3/SERPINA9/SERPINB11/SERPINB2/SERPINB3/SERPINB4/SERPINB7/SERPINB8/SERPINE1/SNCA/SORL1/SPINT2/TFPI/TFPI2/VTN	39
BP	GO:0003158	endothelium development	25/1426	139/18903	3.95e-05	0.0026706	0.00221759	ATOH8/BMP4/BMP6/CDH5/CEACAM1/F11R/F2RL1/FGF1/GJA5/ICAM1/IL1B/KDR/MIR150/MIR21/MIR99B/NRP1/PECAM1/PROC/RAP2C/ROBO4/S1PR1/STC1/TIE1/TJP3/XDH	25
BP	GO:0040013	negative regulation of locomotion	55/1426	419/18903	3.99e-05	0.0026706	0.00221759	ALOX15B/APOE/ARHGDIB/BMP5/BST2/C5/CCL2/CDH1/COL3A1/DCN/DNAJA4/DPP4/EMILIN1/ENG/GATA3/GNRH1/IGFBP3/IGFBP5/IL24/KLF4/MIR133A1/MIR196A1/MIR21/MIR221/MIR640/MMP28/MYOCD/NAV3/NODAL/NRP1/PADI2/PRKG1/RAP2C/RGCC/ROBO2/SEMA3A/SEMA3B/SEMA3G/SEMA5A/SEMA5B/SEMA7A/SERPINE1/SFRP1/SLIT2/SLURP1/SPINT2/SPRED1/STC1/TIE1/TNFAIP6/TP53INP1/TRIB1/VASH1/WAS/WNT4	55
BP	GO:0044703	multi-organism reproductive process	33/1426	209/18903	4.12e-05	0.00272498	0.00226275	ADRA2B/AGRP/AMBP/ARHGDIB/COL16A1/CRHBP/CRHR1/FOSL1/HPGD/HSD11B2/IGFBP5/IL1B/ITGA2/ITGB4/KLK14/MIR21/NODAL/OR2H2/P2RX1/PAPPA/PSG3/PTGFR/PTGS2/PTHLH/RGS2/SMURF2/SPP1/STC1/TAC3/TGFBR2/UCN/UCP2/WNT4	33
BP	GO:0030858	positive regulation of epithelial cell differentiation	16/1426	69/18903	4.2e-05	0.00274895	0.00228266	ALOX15B/ATOH8/BMP4/BMP6/CD24/CDKN2B/ETV4/FOXN1/LHX1/MIR150/MIR21/MIR99B/SERPINE1/SOX9/SULT2B1/ZBED2	16
BP	GO:0006937	regulation of muscle contraction	29/1426	174/18903	4.33e-05	0.00280082	0.00232572	ADORA2B/ADRA2B/ADRB2/CHRM2/DOCK4/EDN2/GJA5/HSP90AA1/ITGA2/KCNMA1/MIR133A1/MIR21/MYL3/MYOCD/NPNT/P2RX1/PIK3CG/PKP2/PRKG1/PTGS2/PVALEF/RGS2/SCN4A/STC1/TNNC1/TNNI1/TNNT1/TNNT2/UCN	29
BP	GO:0022409	positive regulation of cell-cell adhesion	45/1426	322/18903	4.39e-05	0.00280852	0.00233211	CCL2/CCR7/CD1D/CD24/CD274/CD4/CD44/CD55/CHST2/CR1/DPP4/F11R/FLOT2/FSTL3/GATA3/GP1BA/HLA-DMB/HLA-DOA/HLA-DQB1/HLA-DRB3/HLA-DRB4/HLA-DRB5/HLA-G/IL12A/IL1A/IL1B/IL6/ITGA4/MIR21/NLRP3/NODAL/PCK1/PDCD1LG2/PIK3R6/PLAUR/PODXL/PTPN22/RAG1/RIPK2/RUNX1/SIRPB1/SIRPG/SOCS1/SOCS5/TGFBR2	45
BP	GO:1903039	positive regulation of leukocyte cell-cell adhesion	40/1426	275/18903	4.66e-05	0.00294656	0.00244674	CCL2/CCR7/CD1D/CD24/CD274/CD4/CD44/CD55/CHST2/CR1/DPP4/FLOT2/GATA3/GP1BA/HLA-DMB/HLA-DOA/HLA-DQB1/HLA-DRB3/HLA-DRB4/HLA-DRB5/HLA-G/IL12A/IL1A/IL1B/IL6/ITGA4/MIR21/NLRP3/PCK1/PDCD1LG2/PIK3R6/PTPN22/RAG1/RIPK2/RUNX1/SIRPB1/SIRPG/SOCS1/SOCS5/TGFBR2	40
BP	GO:0072009	nephron epithelium development	22/1426	116/18903	4.91e-05	0.0030715	0.00255049	BMP4/CD24/CITED1/CTNNBIP1/FGF1/FMN1/GATA3/HOXD11/HS3ST3A1/HS3ST3B1/KLHL3/LAMB2/LHX1/MYC/NPNT/PECAM1/PODXL/SIX1/SOX9/WNT4/WNT6/WT1	22
BP	GO:0051346	negative regulation of hydrolase activity	50/1426	373/18903	5.14e-05	0.00317552	0.00263686	AMBP/AMOT/ANXA8/ANXA8L1/BST2/C5/CD44/COL7A1/CPAMD8/CR1/CRB2/CRYAB/CST1/CST7/F11R/GCHFR/HMSD/IFI16/IFI6/ITIH3/KLF4/MIR21/PI16/PLAUR/PLIN5/PPP4R4/PRDX5/PRNP/PTGS2/PTX3/RAG1/RASA4/RGS2/SERPINA3/SERPINA9/SERPINB11/SERPINB2/SERPINB3/SERPINB4/SERPINB7/SERPINB8/SERPINE1/SNCA/SORL1/SPINT2/SPRY2/TFPI/TFPI2/TMEM225B/VTN	50
BP	GO:0045932	negative regulation of muscle contraction	9/1426	25/18903	5.19e-05	0.00317689	0.002638	ADORA2B/ADRB2/DOCK4/KCNMA1/PIK3CG/PRKG1/PTGS2/RGS2/TNNT1	9
BP	GO:0061437	renal system vasculature development	10/1426	31/18903	5.9e-05	0.00350548	0.00291085	BMP4/EGR1/GPR4/NOTCH3/NRP1/PDGFRA/PDGFRB/PECAM1/SERPINB7/WT1	10
BP	GO:0061440	kidney vasculature development	10/1426	31/18903	5.9e-05	0.00350548	0.00291085	BMP4/EGR1/GPR4/NOTCH3/NRP1/PDGFRA/PDGFRB/PECAM1/SERPINB7/WT1	10
BP	GO:0003176	aortic valve development	11/1426	37/18903	5.92e-05	0.00350548	0.00291085	BMP4/EMILIN1/GATA3/ROBO2/SLIT2/SLIT3/SMAD6/SNAI2/SOX9/TIE1/TNFRSF1B	11
BP	GO:0019935	cyclic-nucleotide-mediated signaling	18/1426	86/18903	6.15e-05	0.00360386	0.00299255	ADORA2B/APOE/EPHA5/GAL/GIPR/GLP1R/GPR3/HTR2B/LPAR1/OPRL1/PDE11A/PDE3A/PDZD3/POMC/PRKG1/PTK2B/SOX9/UCN	18
BP	GO:0071772	response to BMP	29/1426	178/18903	6.63e-05	0.00380661	0.00316091	BMP4/BMP5/BMP6/BMPER/CDH5/COL2A1/CRB2/DAND5/DKK1/DLX3/EGR1/ENG/FSTL3/GATA3/GREM2/KDR/LEFTY1/LEFTY2/MIR21/NODAL/RGMA/RGMB/SFRP1/SMAD6/SMURF2/SORL1/SOX9/SPINT2/TNFAIP6	29
BP	GO:0071773	cellular response to BMP stimulus	29/1426	178/18903	6.63e-05	0.00380661	0.00316091	BMP4/BMP5/BMP6/BMPER/CDH5/COL2A1/CRB2/DAND5/DKK1/DLX3/EGR1/ENG/FSTL3/GATA3/GREM2/KDR/LEFTY1/LEFTY2/MIR21/NODAL/RGMA/RGMB/SFRP1/SMAD6/SMURF2/SORL1/SOX9/SPINT2/TNFAIP6	29
BP	GO:0001933	negative regulation of protein phosphorylation	46/1426	338/18903	6.99e-05	0.00395352	0.0032829	APOE/BMP4/CADM4/CDKN1A/CDKN1C/CDKN2B/CDKN2C/CEACAM1/DDIT4/DKK1/DUSP6/EMILIN1/ENG/ERRFI1/GADD45B/IGFBP3/IL1B/IPO7/MIR133A1/MIR711/MYOCD/PARD6A/PID1/PRKN/PRNP/PTPN22/PTPRQ/RGS2/SERPINB3/SFRP1/SH2B3/SLIT2/SMAD6/SNCA/SOCS1/SOCS5/SORL1/SPRED1/SPRY2/SPRY4/TNFAIP3/TRIB1/TRIB2/UBASH3B/XDH/ZNF675	46
BP	GO:0060560	developmental growth involved in morphogenesis	35/1426	233/18903	7.02e-05	0.00395352	0.0032829	APOE/BMP4/CACNG7/CDH1/CPNE5/CRABP2/EDN2/FGF1/FMN1/HSP90AA1/ITGA4/LAMB2/LHX1/LPAR3/MAP2/NEDD4L/NRN1/NRP1/PRKN/RASAL1/S1PR1/SEMA3A/SEMA3B/SEMA3G/SEMA5A/SEMA5B/SEMA7A/SFRP1/SIX1/SLIT2/SLIT3/SOX9/SPP1/SPRY2/TGFBR2	35
BP	GO:0052548	regulation of endopeptidase activity	55/1426	428/18903	7.14e-05	0.00397481	0.00330058	AMBP/ANXA8/ANXA8L1/BLID/BST2/C5/CD44/COL7A1/CPAMD8/CR1/CRB2/CRYAB/CST1/CST7/DAPK1/F3/GRIN1/HMSD/IFI16/IFI6/ITIH3/KLF4/MAP3K5/MIR21/MYC/NLRP3/NLRP6/NODAL/P2RX1/PDCD5/PLAUR/PRDX5/PRNP/PSMB9/PTGS2/RAG1/RIPK2/SERPINA3/SERPINA9/SERPINB11/SERPINB2/SERPINB3/SERPINB4/SERPINB7/SERPINB8/SERPINE1/SNCA/SORL1/SOX7/SPINT2/TFPI/TFPI2/TNFSF15/VTN/XDH	55
BP	GO:0048762	mesenchymal cell differentiation	37/1426	252/18903	7.23e-05	0.00397481	0.00330058	BMP4/BMP5/COL1A1/CRB2/ENG/EPHA3/FOLR1/GATA3/GLIPR2/HIF1A/HMGA2/HTR2B/IL1B/IL6/KBTBD8/MIR21/MIR221/NRP1/RGCC/S100A4/SEMA3A/SEMA3B/SEMA3G/SEMA5A/SEMA5B/SEMA7A/SERPINB3/SFRP1/SIX1/SNAI2/SOX9/SPRED1/SPRED3/SPRY2/TGFBR2/WNT2/WNT4	37
BP	GO:0060326	cell chemotaxis	44/1426	319/18903	7.27e-05	0.00397481	0.00330058	ACKR3/ADGRE2/C5/C5AR1/CCL2/CCL20/CCL27/CCL7/CCR7/CCRL2/CXCL1/CXCL2/CXCL3/CXCL6/CXCL8/DOCK4/DPP4/EDN2/EPHB1/F2RL1/FGF1/IL12A/IL1B/IL34/IL6/KDR/LPAR1/MMP28/NRP1/PADI2/PDGFRA/PDGFRB/PIK3CG/PTK2B/S1PR1/SCG2/SEMA5A/SERPINE1/SFTPD/SLIT2/THBS4/TNFAIP6/TRPM2/XCR1	44
BP	GO:0006940	regulation of smooth muscle contraction	15/1426	65/18903	7.69e-05	0.00414004	0.00343777	ADORA2B/ADRA2B/ADRB2/CHRM2/DOCK4/EDN2/ITGA2/KCNMA1/MIR21/MYOCD/NPNT/P2RX1/PRKG1/PTGS2/RGS2	15
BP	GO:0031589	cell-substrate adhesion	49/1426	369/18903	7.72e-05	0.00414004	0.00343777	ACTN2/ADAMTS13/AJAP1/AJUBA/CASS4/CCR7/CD44/COL13A1/COL16A1/COL17A1/COL1A1/COL26A1/COL3A1/EDIL3/EMILIN1/EPHA3/EPHB1/FAM107A/FERMT1/FMN1/FOXF1/ITGA10/ITGA2/ITGA4/ITGA6/ITGB4/KDR/LAMB2/LAMB3/LAMB4/LIMS2/MSLN/NPNT/NRP1/PARVG/PKP2/PLAU/PRKCE/PTK2B/SERPINE1/SFRP1/SMAD6/SPRY4/STON1/STRC/STRCP1/VIT/VTN/WNT4	49
BP	GO:0001706	endoderm formation	14/1426	58/18903	7.85e-05	0.00417274	0.00346493	COL12A1/COL5A1/COL7A1/DKK1/DUSP4/DUSP5/HMGA2/ITGA4/LAMA3/LAMB3/LHX1/NODAL/SOX7/VTN	14
BP	GO:0003180	aortic valve morphogenesis	10/1426	32/18903	8e-05	0.00417416	0.00346611	BMP4/EMILIN1/GATA3/ROBO2/SLIT2/SLIT3/SMAD6/SNAI2/SOX9/TIE1	10
BP	GO:0051482	positive regulation of cytosolic calcium ion concentration involved in phospholipase C-activating G protein-coupled signaling pathway	10/1426	32/18903	8e-05	0.00417416	0.00346611	F2RL1/F2RL3/GNA15/GPR17/GPR199P/GPR4/GPR55/LPAR1/OPRL1/S1PR1	10
BP	GO:0072593	reactive oxygen species metabolic process	35/1426	235/18903	8.37e-05	0.00432851	0.00359427	CCS/CDKN1A/CRYAB/DDIT4/DUOXA1/F2RL1/GRIN1/HBA1/HBA2/HIF1A/HK2/IFI6/MIR21/MMP3/MPV17L/MTCO2P12/NCF4/NOX5/NOXA1/NRROS/P2RX7/PDGFRB/PID1/PLIN5/PRDX5/PRKN/PTK2B/SFTPD/SLC18A2/SNCA/TGFBR2/TLR4/TLR6/VDAC1/XDH	35
BP	GO:0045986	negative regulation of smooth muscle contraction	7/1426	16/18903	8.53e-05	0.00437336	0.00363152	ADORA2B/ADRB2/DOCK4/KCNMA1/PRKG1/PTGS2/RGS2	7
BP	GO:0072080	nephron tubule development	19/1426	96/18903	8.66e-05	0.00439878	0.00365262	BMP4/CD24/CITED1/CTNNBIP1/FGF1/FMN1/GATA3/HOXD11/HS3ST3A1/HS3ST3B1/KLHL3/LHX1/MYC/NPNT/SIX1/SOX9/WNT4/WNT6/WT1	19
BP	GO:0060537	muscle tissue development	54/1426	422/18903	9.26e-05	0.00462203	0.00383801	ACTN2/BMP4/BMP5/COL3A1/COPS2/CSRP2/CYP26B1/DKK1/DNER/EGR1/ENG/EPHB1/ERBB3/GJA5/GLI1/HLF/HOXD10/IGFBP5/JPH2/MYL3/MYL7/MYLK3/MYO18B/MYOCD/MYORG/MYOZ1/NUPR1/OBSL1/PDGFRA/PDGFRB/PDLIM5/PI16/PKP2/POPDC3/PPARGC1A/PRKAA1/RARB/RGS2/RGS4/RUNX1/S1PR1/SGCG/SIX1/SOX9/TCAP/TENM4/TGFBR2/TIPARP/TNNC1/TNNI1/TNNT2/VAMP5/WNT2/WT1	54
BP	GO:0072577	endothelial cell apoptotic process	15/1426	66/18903	9.26e-05	0.00462203	0.00383801	CCL2/CD248/CDH5/ECSCR/GATA3/HLA-G/ICAM1/ITGA4/KDR/MAP3K5/RGCC/SCG2/SEMA5A/SERPINE1/TNFAIP3	15
BP	GO:0060249	anatomical structure homeostasis	45/1426	333/18903	9.87e-05	0.00487166	0.00404529	ADRB2/ALDH1A1/ATP2B3/CA7/CDH5/COL2A1/COL3A1/CRB1/CRB2/F11R/FXN/GATA1/GPR55/HIF1A/IL6/KDR/MFSD2A/NAPSA/P2RX1/P2RX7/P2RY1/PECAM1/POTEF/POTEI/PRKAA1/PRKN/PTGS2/PTH1R/PTK2B/S1PR1/SERPINA3/SFTPD/SIGLEC15/SLC8A2/SOX9/SPP1/TJP3/TLR4/TMEM119/TNFAIP3/TNFRSF11B/UBASH3B/USH1G/ZG16B/ZNF675	45
BP	GO:0007200	phospholipase C-activating G protein-coupled receptor signaling pathway	20/1426	105/18903	0.0001	0.00487166	0.00404529	ACTN2/ADRA1D/C5AR1/CHRM2/F2RL1/F2RL3/GNA15/GPR17/GPR199P/GPR4/GPR55/GRPR/HTR2B/LPAR1/OPRL1/P2RY1/P2RY2/PTH1R/S1PR1/TGM2	20
BP	GO:0060993	kidney morphogenesis	19/1426	97/18903	0.000100208	0.00487166	0.00404529	BMP4/CITED1/CTNNBIP1/FGF1/FMN1/GATA3/HOXD11/HS3ST3A1/HS3ST3B1/KLHL3/LHX1/MYC/NPNT/PDGFRB/SIX1/SOX9/WNT4/WNT6/WT1	19
BP	GO:0043589	skin morphogenesis	6/1426	12/18903	0.000113272	0.00546011	0.00453393	CDSN/COL1A1/ERRFI1/ITGA2/ITGA6/ITGB4	6
BP	GO:2000351	regulation of endothelial cell apoptotic process	14/1426	60/18903	0.000116438	0.00556555	0.00462148	CCL2/CD248/CDH5/ECSCR/GATA3/HLA-G/ICAM1/ITGA4/KDR/RGCC/SCG2/SEMA5A/SERPINE1/TNFAIP3	14
BP	GO:0048660	regulation of smooth muscle cell proliferation	28/1426	175/18903	0.000121067	0.00573857	0.00476515	APLN/APOE/BMP4/CDKN1A/CTNNBIP1/HPGD/IGFBP3/IGFBP5/IL12A/IL6/ITGA2/MAP3K5/MIR130A/MIR133A1/MIR21/MIR221/MYOCD/NOTCH3/PDGFRB/PPARGC1A/PRKG1/PTGS2/S1PR1/TGFBR2/TLR4/TNFAIP3/TRIB1/VIPR2	28
BP	GO:0050866	negative regulation of cell activation	33/1426	221/18903	0.000125321	0.00588039	0.00488291	APOE/BLK/BMP4/CD274/CEACAM1/CR1/CST7/EMILIN1/FOXF1/GAL/GPNMB/HLA-F/HLA-G/IL31RA/MIR130A/MIR21/PDCD1LG2/PDGFRA/PRKG1/PRNP/PTPN22/RUNX1/SFRP1/SFTPD/SH2B3/SOCS1/SOCS5/SPN/TAFA3/TNFAIP3/TNFRSF21/TSPAN32/UBASH3B	33
BP	GO:0031349	positive regulation of defense response	42/1426	307/18903	0.000126127	0.00588039	0.00488291	ADORA2B/CCR7/CD1D/COLEC10/COLEC11/EMILIN1/F2RL1/FCGR1A/FCN3/GPR4/GRPR/HLA-F/HLA-G/HSP90AA1/IFI16/IL12A/IL1B/IL6/ITGA2/KLK5/LPL/MIR21/NLRP3/NLRP6/NPAS2/NUPR1/PAK3/PIK3CG/PLA2G3/PTGS2/PVR/PYDC5/RIPK2/SERPINE1/SH2D1B/SIGLEC16/SNCA/TAFA3/TLR4/UCN/VAMP8/ZBP1	42
BP	GO:0061326	renal tubule development	19/1426	99/18903	0.000133152	0.00615747	0.00511299	BMP4/CD24/CITED1/CTNNBIP1/FGF1/FMN1/GATA3/HOXD11/HS3ST3A1/HS3ST3B1/KLHL3/LHX1/MYC/NPNT/SIX1/SOX9/WNT4/WNT6/WT1	19
BP	GO:0052547	regulation of peptidase activity	57/1426	459/18903	0.00013563	0.00622149	0.00516616	AMBP/ANXA8/ANXA8L1/BLID/BST2/C5/CD44/COL7A1/CPAMD8/CR1/CRB2/CRYAB/CST1/CST7/DAPK1/F3/GRIN1/HMSD/IFI16/IFI6/ITIH3/KLF4/MAP3K5/MIR21/MYC/NLRP3/NLRP6/NODAL/P2RX1/PDCD5/PI16/PLAUR/PRDX5/PRNP/PSMB9/PTGS2/RAG1/RIPK2/SERPINA3/SERPINA9/SERPINB11/SERPINB2/SERPINB3/SERPINB4/SERPINB7/SERPINB8/SERPINE1/SNCA/SORL1/SOX7/SPINT2/SSPOP/TFPI/TFPI2/TNFSF15/VTN/XDH	57
BP	GO:0045601	regulation of endothelial cell differentiation	12/1426	47/18903	0.000141492	0.00643846	0.00534632	ATOH8/BMP4/BMP6/CDH5/CEACAM1/F11R/IL1B/MIR150/MIR21/MIR99B/PROC/XDH	12
BP	GO:0050870	positive regulation of T cell activation	36/1426	251/18903	0.000145556	0.00657082	0.00545623	CCL2/CCR7/CD1D/CD24/CD274/CD4/CD55/CR1/DPP4/FLOT2/GATA3/HLA-DMB/HLA-DOA/HLA-DQB1/HLA-DRB3/HLA-DRB4/HLA-DRB5/HLA-G/IL12A/IL1A/IL1B/IL6/MIR21/NLRP3/PCK1/PDCD1LG2/PIK3R6/PTPN22/RAG1/RIPK2/RUNX1/SIRPB1/SIRPG/SOCS1/SOCS5/TGFBR2	36
BP	GO:0002699	positive regulation of immune effector process	37/1426	261/18903	0.000150958	0.00666816	0.00553705	ADGRE2/ADORA2B/BLK/CD1D/CD55/COLEC10/COLEC11/CR1/DDX21/F2RL1/FCGR1A/FCN3/FOXF1/GATA1/GATA3/HLA-DMB/HLA-DRB3/HLA-F/HLA-G/HLA-H/IL12A/IL1B/IL6/KLK5/MIR21/NLRP3/P2RX7/PCK1/PLA2G3/PTPN22/PVR/RIPK2/SEMA7A/SH2D1B/SOCS5/TLR4/VAMP8	37
BP	GO:0034329	cell junction assembly	54/1426	430/18903	0.00015114	0.00666816	0.00553705	ABI3/ACTN2/AJUBA/ASIC2/CAPZA1/CBLN2/CDH1/CDH11/CDH18/CDH5/CLDN6/CLDN9/CNTNAP2/COL16A1/COL17A1/DKK1/DNER/EPHA3/EPHB1/F11R/FAM107A/FMN1/GJA5/GJD3/IGFN1/IL1B/IL1RAPL1/ITGA2/ITGA6/ITGB4/KDR/LAMA3/LRRC4/LRRN1/LRRTM3/NLGN1/NRP1/OBSL1/PDLIM5/PECAM1/PKP2/PTK2B/ROBO2/SFRP1/SIX1/SLITRK1/SLITRK3/SLITRK4/SLITRK6/SNAI2/SNCA/STON1/SYNDIG1/WNT4	54
BP	GO:0001667	ameboidal-type cell migration	60/1426	492/18903	0.000151229	0.00666816	0.00553705	AMOT/APOE/ARHGDIB/ATOH8/BMP4/BMPER/CD248/CDH5/CEACAM1/CRB2/DCN/DNAJA4/DPP4/EDN2/EPB41L4B/FERMT1/FGF1/FOLR1/GATA3/GLIPR2/HIF1A/HTR2B/ITGA2/ITGA4/ITGB4/KDR/KLF4/LGALS12/MIR150/MIR196A1/MIR21/MIR210/MIR221/MIR640/NODAL/NRP1/NUS1/PAK3/PIK3CG/PRKCE/PTGS2/PTK2B/RGCC/S100A2/SCG2/SEMA3A/SEMA3B/SEMA3G/SEMA5A/SEMA5B/SEMA7A/SGPL1/SLIT2/SMURF2/SNAI2/SOX9/SPRED1/STC1/TGFBR2/VASH1	60
BP	GO:0050922	negative regulation of chemotaxis	15/1426	69/18903	0.000157965	0.00691159	0.00573919	C5/CCL2/DPP4/MMP28/NRP1/PADI2/ROBO2/SEMA3A/SEMA3B/SEMA3G/SEMA5A/SEMA5B/SEMA7A/SLIT2/TNFAIP6	15
BP	GO:0016049	cell growth	60/1426	493/18903	0.000159863	0.00692266	0.00574838	APOE/BST2/CACNG7/CDH1/CDKN1A/CDKN2C/CEACAM1/CPNE5/CRABP2/CRYAB/DCBLD2/DNPH1/EDN2/FAM107A/FXN/HSP90AA1/IGFBP1/IGFBP3/IGFBP5/ITGA4/KAZALD1/KLHL22/KRT17/LAMB2/LPAR3/MAP2/MFSD2A/MYOCD/NEDD4L/NET1/NRN1/NRP1/OSGIN1/PDLIM5/PI16/PRKN/PTK2B/RASAL1/RERG/RGS2/RGS4/ROS1/SEMA3A/SEMA3B/SEMA3G/SEMA5A/SEMA5B/SEMA7A/SFRP1/SGK1/SLC44A4/SLIT2/SLIT3/SOX9/SPP1/TAF9B/TGFBR2/TNC/UCN/WT1	60
BP	GO:0002237	response to molecule of bacterial origin	47/1426	360/18903	0.000160652	0.00692266	0.00574838	ADAMTS13/ASS1/BMP6/C5AR1/CCL2/CCR7/CD24/CD274/CD55/CD68/CITED1/CXCL1/CXCL2/CXCL3/CXCL6/CXCL8/DIO2/GATA1/HPGD/IL12A/IL1A/IL1B/IL24/IL6/LY96/MIR21/MIR6869/NLRP3/P2RX7/PCK2/PDCD1LG2/PRKCE/PTGFR/PTGS2/PTPN22/RIPK2/SERPINE1/SMAD6/SNCA/TAB2/TLR4/TLR6/TNFAIP3/TNFRSF1B/TNIP3/TRIB1/VIM	47
BP	GO:0001837	epithelial to mesenchymal transition	27/1426	169/18903	0.000162776	0.00696144	0.00578059	BMP4/BMP5/COL1A1/CRB2/ENG/EPHA3/GATA3/GLIPR2/HIF1A/HMGA2/IL1B/IL6/KBTBD8/MIR21/MIR221/RGCC/S100A4/SERPINB3/SFRP1/SNAI2/SOX9/SPRED1/SPRED3/SPRY2/TGFBR2/WNT2/WNT4	27
BP	GO:0042326	negative regulation of phosphorylation	49/1426	381/18903	0.000169857	0.00721007	0.00598704	AJUBA/APOE/BMP4/CADM4/CDKN1A/CDKN1C/CDKN2B/CDKN2C/CEACAM1/DDIT4/DKK1/DUSP6/EMILIN1/ENG/ERRFI1/GADD45B/IGFBP3/IL1B/IPO7/MIR133A1/MIR711/MYOCD/NUPR1/PARD6A/PID1/PIK3IP1/PRKN/PRNP/PTPN22/PTPRQ/RGS2/SERPINB3/SFRP1/SH2B3/SLIT2/SMAD6/SNCA/SOCS1/SOCS5/SORL1/SPRED1/SPRY2/SPRY4/TNFAIP3/TRIB1/TRIB2/UBASH3B/XDH/ZNF675	49
BP	GO:0061138	morphogenesis of a branching epithelium	29/1426	188/18903	0.000177952	0.00749773	0.00622591	BMP4/CITED1/CTNNBIP1/ENG/FGF1/FOXF1/HHIP/HOXD11/HS3ST3A1/HS3ST3B1/KDR/LHX1/MYC/NPNT/NRP1/SFRP1/SIX1/SLIT2/SNAI2/SOX9/SPINT2/SPRY2/TGFBR2/TGM2/TIE1/WNT2/WNT4/WNT6/WT1	29
BP	GO:0048659	smooth muscle cell proliferation	28/1426	179/18903	0.000179546	0.00750927	0.00623549	APLN/APOE/BMP4/CDKN1A/CTNNBIP1/HPGD/IGFBP3/IGFBP5/IL12A/IL6/ITGA2/MAP3K5/MIR130A/MIR133A1/MIR21/MIR221/MYOCD/NOTCH3/PDGFRB/PPARGC1A/PRKG1/PTGS2/S1PR1/TGFBR2/TLR4/TNFAIP3/TRIB1/VIPR2	28
BP	GO:0010575	positive regulation of vascular endothelial growth factor production	9/1426	29/18903	0.000193273	0.00794952	0.00660106	ADORA2B/C5/C5AR1/HIF1A/IL1A/IL1B/IL6/NODAL/PTGS2	9
BP	GO:0072012	glomerulus vasculature development	9/1426	29/18903	0.000193273	0.00794952	0.00660106	BMP4/EGR1/GPR4/NOTCH3/PDGFRA/PDGFRB/PECAM1/SERPINB7/WT1	9
BP	GO:0007565	female pregnancy	29/1426	189/18903	0.000195368	0.00794952	0.00660106	ADRA2B/AGRP/AMBP/ARHGDIB/COL16A1/CRHBP/CRHR1/FOSL1/HPGD/HSD11B2/IGFBP5/IL1B/ITGA2/ITGB4/MIR21/NODAL/PAPPA/PSG3/PTGS2/PTHLH/RGS2/SMURF2/SPP1/STC1/TAC3/TGFBR2/UCN/UCP2/WNT4	29
BP	GO:0061448	connective tissue development	38/1426	274/18903	0.000195663	0.00794952	0.00660106	BMP4/BMP5/BMP6/CD44/CHI3L1/COL1A1/COL2A1/COL3A1/COL5A1/EGR1/FGF6/GPR4/HIF1A/HMGA2/ID4/MIR21/MMP13/NCOA2/PBXIP1/PDGFRB/PKDCC/PLAAT3/PPARGC1A/PTH1R/PTHLH/RARB/RORC/RUNX1/SCIN/SERPINB7/SNAI2/SORL1/SOX9/STC1/TGFBR2/WNT9A/WT1/ZNF219	38
BP	GO:0001704	formation of primary germ layer	22/1426	127/18903	0.00019734	0.00796078	0.00661041	ATOH8/BMP4/COL12A1/COL5A1/COL7A1/CRB2/DKK1/DUSP4/DUSP5/FOXF1/HMGA2/ITGA2/ITGA4/ITGB4/KLF4/LAMA3/LAMB3/LHX1/MIR150/NODAL/SOX7/VTN	22
BP	GO:0045453	bone resorption	14/1426	63/18903	0.000202795	0.00812321	0.00674529	ADRB2/GPR55/IL6/P2RX7/PTH1R/PTK2B/S1PR1/SIGLEC15/SPP1/TMEM119/TNFAIP3/TNFRSF11B/UBASH3B/ZNF675	14
BP	GO:0019722	calcium-mediated signaling	31/1426	208/18903	0.000204958	0.00815246	0.00676958	ACKR3/ADGRB2/CCL20/CCR7/CCRL2/CD22/CD4/CXCL8/EDN2/ERBB3/GRIN1/GRIN2C/HTR2B/KDR/LMCD1/MIR133A1/MYOZ1/NCALD/NR5A2/P2RX7/POMC/PRKAA1/PRNP/PTGDR2/PTGFR/PTK2B/RCAN2/SLC8A2/TRPM2/TRPM8/XCR1	31
BP	GO:0046851	negative regulation of bone remodeling	7/1426	18/18903	0.000207552	0.00819831	0.00680765	IL6/P2RX7/SFRP1/TMEM119/TNFAIP3/TNFRSF11B/UBASH3B	7
BP	GO:0090257	regulation of muscle system process	36/1426	256/18903	0.000216308	0.00844597	0.0070133	ADORA2B/ADRA2B/ADRB2/CHRM2/DOCK4/EDN2/ERRFI1/GJA5/HSP90AA1/IGFBP5/ITGA2/KCNMA1/LMCD1/MIR133A1/MIR21/MYL3/MYOCD/NPNT/P2RX1/PI16/PIK3CG/PKP2/PRKG1/PTGS2/PVALEF/RGS2/RGS4/SCN4A/STC1/TNFRSF1B/TNNC1/TNNI1/TNNT1/TNNT2/TWF1/UCN	36
BP	GO:0044706	multi-multicellular organism process	32/1426	218/18903	0.000216792	0.00844597	0.0070133	ADRA2B/AGRP/AMBP/ARHGDIB/COL16A1/CRHBP/CRHR1/FOSL1/HPGD/HSD11B2/IGFBP5/IL1B/ITGA2/ITGB4/KLK14/MIR21/NODAL/P2RX1/PAPPA/PSG3/PTGFR/PTGS2/PTHLH/RGS2/SMURF2/SPP1/STC1/TAC3/TGFBR2/UCN/UCP2/WNT4	32
BP	GO:0033002	muscle cell proliferation	35/1426	247/18903	0.000226669	0.0087707	0.00728295	APLN/APOE/BMP4/CDKN1A/CTNNBIP1/EPHB1/GLI1/HPGD/IGFBP3/IGFBP5/IL12A/IL6/ITGA2/MAP3K5/MIR130A/MIR133A1/MIR21/MIR221/MYOCD/NOTCH3/PDGFRB/PPARGC1A/PRKG1/PTGS2/RUNX1/S1PR1/SIX1/SIX5/TENM4/TGFBR2/TLR4/TNFAIP3/TRIB1/VIPR2/WNT2	35
BP	GO:0050863	regulation of T cell activation	48/1426	376/18903	0.000234546	0.00898397	0.00746004	BMP4/CCL2/CCR7/CD1D/CD24/CD274/CD4/CD55/CEACAM1/CR1/CYP26B1/DPP4/FLOT2/FOXN1/GATA3/GPNMB/HLA-DMB/HLA-DOA/HLA-DQB1/HLA-DRB3/HLA-DRB4/HLA-DRB5/HLA-G/IL12A/IL1A/IL1B/IL6/MIR21/NLRP3/PCK1/PDCD1LG2/PIK3R6/PRNP/PTPN22/RAG1/RIPK2/RUNX1/SFTPD/SIRPB1/SIRPG/SOCS1/SOCS5/SPN/TGFBR2/TNFRSF1B/TNFRSF21/TNFSF8/TSPAN32	48
BP	GO:0090288	negative regulation of cellular response to growth factor stimulus	21/1426	120/18903	0.000236113	0.00898397	0.00746004	APLN/BMPER/CADM4/DAND5/DCN/DKK1/EMILIN1/FSTL3/GATA3/GREM2/IL12A/SFRP1/SLIT2/SMAD6/SMURF2/SORL1/SPRY2/SPRY4/TNFAIP6/WNT4/XDH	21
BP	GO:0007160	cell-matrix adhesion	34/1426	238/18903	0.000236919	0.00898397	0.00746004	ACTN2/ADAMTS13/AJAP1/AJUBA/CCR7/CD44/COL13A1/COL16A1/COL17A1/COL3A1/EMILIN1/EPHA3/FAM107A/FERMT1/FMN1/ITGA10/ITGA2/ITGA4/ITGA6/ITGB4/KDR/MSLN/NPNT/NRP1/PARVG/PLAU/PTK2B/SERPINE1/SFRP1/STON1/STRC/STRCP1/VTN/WNT4	34
BP	GO:0003007	heart morphogenesis	36/1426	258/18903	0.000252328	0.0095049	0.0078926	BMP4/BMP5/CCM2L/COL2A1/COL5A1/CPLANE2/DKK1/ENG/FOLR1/FOXF1/FOXN4/GATA3/GJA5/HIF1A/HTR2B/LEFTY1/MIR21/MYL3/NODAL/NRP1/PKP2/ROBO2/S1PR1/SEC24B/SIX1/SLIT2/SLIT3/SMAD6/SNAI2/SOX9/TCAP/TGFBR2/TNNC1/TNNI1/TNNT2/WNT2	36
BP	GO:0010464	regulation of mesenchymal cell proliferation	9/1426	30/18903	0.000257753	0.0096454	0.00800928	BMP4/CTNNBIP1/FOXF1/KDR/MYC/SIX1/SOX9/TGFBR2/WNT2	9
BP	GO:0045926	negative regulation of growth	35/1426	249/18903	0.000265082	0.00983247	0.00816461	ADRB2/ALOX15B/BMP4/BST2/CDH1/CDKN1A/CDKN2C/CRYAB/DCBLD2/FXN/HIF1A/IGFBP5/MAP2/MT1X/MT2A/MYOZ1/NRP1/OSGIN1/PI16/PNPT1/RERG/RGS2/RGS4/SEMA3A/SEMA3B/SEMA3G/SEMA5A/SEMA5B/SEMA7A/SFRP1/SLIT2/SLIT3/SPP1/TGFBR2/WT1	35
BP	GO:0038084	vascular endothelial growth factor signaling pathway	12/1426	50/18903	0.00026621	0.00983247	0.00816461	CADM4/DCN/IL12A/KDR/MIR21/NRP1/NUS1/PDGFRA/PDGFRB/SPRY2/TSPAN12/XDH	12
BP	GO:0022408	negative regulation of cell-cell adhesion	30/1426	202/18903	0.000273907	0.0100515	0.00834649	ASS1/BMP4/BMP6/CD274/CDH1/CDSN/CEACAM1/CR1/FXYD5/GPNMB/HLA-G/KLF4/MIR21/MIR221/PDCD1LG2/PODXL/PRKG1/PRNP/PTPN22/RGCC/RUNX1/SFTPD/SH2B3/SOCS1/SOCS5/SPINT2/SPN/TNFRSF21/TSPAN32/UBASH3B	30
BP	GO:0033673	negative regulation of kinase activity	34/1426	240/18903	0.000277823	0.0101299	0.00841156	AJUBA/APOE/BMP4/CDKN1A/CDKN1C/CDKN2B/CDKN2C/CEACAM1/ERRFI1/GADD45B/IL1B/IPO7/MIR133A1/MIR711/MYOCD/PIK3IP1/PRKN/PTPN22/PTPRQ/RGS2/SERPINB3/SFRP1/SH2B3/SNCA/SOCS5/SORL1/SPRED1/SPRY2/SPRY4/TNFAIP3/TRIB1/TRIB2/UBASH3B/ZNF675	34
BP	GO:0002456	T cell mediated immunity	20/1426	113/18903	0.000281787	0.0102089	0.00847722	BTN3A3/CD1D/CD55/CEACAM1/GATA3/HLA-DRB3/HLA-F/HLA-G/HLA-H/ICAM1/IL12A/IL1B/IL6/NLRP3/P2RX7/PVR/RFTN1/SCART1/TNFRSF1B/WAS	20
BP	GO:0032496	response to lipopolysaccharide	44/1426	339/18903	0.000291527	0.0104878	0.00870878	ADAMTS13/ASS1/BMP6/CCL2/CCR7/CD274/CD55/CD68/CITED1/CXCL1/CXCL2/CXCL3/CXCL6/CXCL8/DIO2/GATA1/HPGD/IL12A/IL1A/IL1B/IL24/IL6/LY96/MIR21/MIR6869/NLRP3/P2RX7/PCK2/PDCD1LG2/PRKCE/PTGFR/PTGS2/PTPN22/RIPK2/SERPINE1/SMAD6/SNCA/TAB2/TLR4/TNFAIP3/TNFRSF1B/TNIP3/TRIB1/VIM	44
BP	GO:0048754	branching morphogenesis of an epithelial tube	25/1426	157/18903	0.00029457	0.0104878	0.00870878	BMP4/CITED1/CTNNBIP1/ENG/FGF1/FOXF1/HHIP/HOXD11/HS3ST3A1/HS3ST3B1/KDR/LHX1/MYC/NPNT/NRP1/SIX1/SLIT2/SOX9/SPRY2/TGFBR2/TIE1/WNT2/WNT4/WNT6/WT1	25
BP	GO:0071901	negative regulation of protein serine/threonine kinase activity	21/1426	122/18903	0.000298608	0.0104878	0.00870878	APOE/BMP4/CDKN1A/CDKN1C/CDKN2B/CDKN2C/IL1B/IPO7/MIR133A1/MIR711/MYOCD/PTPN22/RGS2/SERPINB3/SFRP1/SH2B3/SORL1/SPRY2/SPRY4/TNFAIP3/ZNF675	21
BP	GO:0001763	morphogenesis of a branching structure	30/1426	203/18903	0.000298714	0.0104878	0.00870878	BMP4/CITED1/COL13A1/CTNNBIP1/ENG/FGF1/FOXF1/HHIP/HOXD11/HS3ST3A1/HS3ST3B1/KDR/LHX1/MYC/NPNT/NRP1/SFRP1/SIX1/SLIT2/SNAI2/SOX9/SPINT2/SPRY2/TGFBR2/TGM2/TIE1/WNT2/WNT4/WNT6/WT1	30
BP	GO:0002703	regulation of leukocyte mediated immunity	34/1426	241/18903	0.000300547	0.0104878	0.00870878	ADGRE2/ADORA2B/BLK/BST2/CD1D/CD55/CEACAM1/CR1/CXCL6/DDX21/F2RL1/FCGR1A/FOXF1/GATA1/GATA3/HLA-DRB3/HLA-F/HLA-G/HLA-H/ICAM1/IL12A/IL1B/IL6/NLRP3/P2RX7/PIK3R6/PLA2G3/PVR/SERPINB4/SH2D1B/TLR4/TNFRSF1B/VAMP8/WAS	34
BP	GO:0048738	cardiac muscle tissue development	34/1426	241/18903	0.000300547	0.0104878	0.00870878	ACTN2/BMP4/BMP5/DKK1/ENG/ERBB3/GJA5/GLI1/JPH2/MYL3/MYL7/MYLK3/MYO18B/MYOCD/OBSL1/PDGFRA/PDGFRB/PDLIM5/PI16/PKP2/RARB/RGS2/RGS4/RUNX1/S1PR1/SGCG/TCAP/TENM4/TGFBR2/TNNC1/TNNI1/TNNT2/WNT2/WT1	34
BP	GO:0071222	cellular response to lipopolysaccharide	32/1426	222/18903	0.000302691	0.0104982	0.00871741	ADAMTS13/ASS1/BMP6/CCL2/CD274/CD55/CD68/CXCL1/CXCL2/CXCL3/CXCL6/CXCL8/GATA1/IL1A/IL1B/IL24/IL6/LY96/MIR21/MIR6869/NLRP3/PDCD1LG2/PRKCE/PTPN22/RIPK2/SERPINE1/TLR4/TNFAIP3/TNFRSF1B/TNIP3/TRIB1/VIM	32
BP	GO:0090092	regulation of transmembrane receptor protein serine/threonine kinase signaling pathway	39/1426	290/18903	0.000307881	0.0106135	0.00881316	BMP4/BMP5/BMP6/BMPER/CDH5/CDKN1C/CDKN2B/CIDEA/CILP/CITED1/CRB2/DAND5/DKK1/EMILIN1/ENG/FERMT1/FOLR1/FSTL3/GREM2/KDR/LEFTY1/LEFTY2/MIR21/MYOCD/NODAL/NPNT/NRROS/RGMA/SFRP1/SLC2A10/SMAD6/SMURF2/SORL1/SPRED1/SPRED3/SPRY2/TGFBR2/TNFAIP6/VEPH1	39
BP	GO:0001558	regulation of cell growth	52/1426	422/18903	0.000316037	0.010827	0.00899042	APOE/BST2/CACNG7/CDH1/CDKN1A/CDKN2C/CEACAM1/CPNE5/CRABP2/CRYAB/DCBLD2/DNPH1/FAM107A/FXN/IGFBP1/IGFBP3/IGFBP5/KAZALD1/KLHL22/KRT17/LPAR3/MAP2/MFSD2A/MYOCD/NEDD4L/NET1/NRP1/OSGIN1/PI16/PRKN/PTK2B/RASAL1/RERG/RGS2/RGS4/ROS1/SEMA3A/SEMA3B/SEMA3G/SEMA5A/SEMA5B/SEMA7A/SFRP1/SGK1/SLC44A4/SLIT2/SLIT3/SPP1/TAF9B/TNC/UCN/WT1	52
BP	GO:1903707	negative regulation of hemopoiesis	20/1426	114/18903	0.000317942	0.010827	0.00899042	BMP4/CEACAM1/CR1/FSTL3/GPR55/HLA-G/MIR21/MIR221/MYC/RUNX1/SFRP1/SNAI2/SOCS1/SOCS5/TLR4/TNFAIP6/TNFRSF11B/TRIB1/UBASH3B/ZNF675	20
BP	GO:2000377	regulation of reactive oxygen species metabolic process	24/1426	149/18903	0.000323952	0.010827	0.00899042	CDKN1A/CRYAB/DUOXA1/F2RL1/GRIN1/HIF1A/HK2/MIR21/MMP3/MPV17L/MTCO2P12/NOXA1/PDGFRB/PID1/PLIN5/PRKN/PTK2B/SLC18A2/SNCA/TGFBR2/TLR4/TLR6/VDAC1/XDH	24
BP	GO:0007157	heterophilic cell-cell adhesion via plasma membrane cell adhesion molecules	12/1426	51/18903	0.000324507	0.010827	0.00899042	CADM3/CEACAM19/CRB1/CRB2/FAT4/HMCN1/ICAM1/IL1RAPL1/NECTIN4/NLGN1/PVR/TENM4	12
BP	GO:0014911	positive regulation of smooth muscle cell migration	11/1426	44/18903	0.000325212	0.010827	0.00899042	DOCK4/FOXO4/IGFBP5/ITGA2/LPAR1/MIR21/MIR221/NRP1/PDGFRB/TLR4/VTN	11
BP	GO:1901888	regulation of cell junction assembly	30/1426	204/18903	0.000325494	0.010827	0.00899042	ABI3/ASIC2/CBLN2/CNTNAP2/COL16A1/DKK1/EPHA3/EPHB1/F11R/FAM107A/FMN1/IL1B/IL1RAPL1/KDR/LRRN1/LRRTM3/NLGN1/NRP1/PDLIM5/ROBO2/SFRP1/SIX1/SLITRK1/SLITRK3/SLITRK4/SLITRK6/SNAI2/SNCA/SYNDIG1/WNT4	30
BP	GO:1901890	positive regulation of cell junction assembly	19/1426	106/18903	0.000335275	0.0110875	0.00920672	ASIC2/CBLN2/CNTNAP2/COL16A1/EPHB1/FMN1/IL1RAPL1/KDR/LRRN1/LRRTM3/NLGN1/NRP1/SFRP1/SLITRK1/SLITRK3/SLITRK4/SLITRK6/SYNDIG1/WNT4	19
BP	GO:0007369	gastrulation	29/1426	196/18903	0.000366031	0.0120346	0.00999318	AMOT/APLN/ATOH8/BMP4/COL12A1/COL5A1/COL7A1/CRB2/DKK1/DUSP4/DUSP5/FOXF1/HMGA2/ITGA2/ITGA4/ITGB4/KLF4/LAMA3/LAMB3/LHX1/MIR150/MIR221/NODAL/SFRP1/SOX7/TENM4/TGFBR2/VTN/WNT8B	29
BP	GO:0071219	cellular response to molecule of bacterial origin	33/1426	234/18903	0.000368453	0.0120446	0.0100015	ADAMTS13/ASS1/BMP6/CCL2/CD274/CD55/CD68/CXCL1/CXCL2/CXCL3/CXCL6/CXCL8/GATA1/IL1A/IL1B/IL24/IL6/LY96/MIR21/MIR6869/NLRP3/PDCD1LG2/PRKCE/PTPN22/RIPK2/SERPINE1/TLR4/TLR6/TNFAIP3/TNFRSF1B/TNIP3/TRIB1/VIM	33
BP	GO:0010717	regulation of epithelial to mesenchymal transition	19/1426	107/18903	0.000379347	0.0122598	0.0101802	BMP4/BMP5/COL1A1/CRB2/ENG/EPHA3/GATA3/GLIPR2/IL1B/IL6/MIR21/MIR221/RGCC/SERPINB3/SFRP1/SPRED1/SPRED3/SPRY2/TGFBR2	19
BP	GO:0060840	artery development	19/1426	107/18903	0.000379347	0.0122598	0.0101802	ADAMTS6/APOE/BMP4/COL3A1/ENG/FOLR1/FOXF1/GJA5/HPGD/MYOCD/NOTCH3/NRP1/PDGFRB/PRICKLE1/ROBO2/SEC24B/SIX1/SLC2A10/SMAD6	19
BP	GO:0010543	regulation of platelet activation	12/1426	52/18903	0.000393261	0.0125667	0.010435	APOE/BLK/CEACAM1/CELA2A/F11R/GP1BA/IL6/PDGFRA/PRKG1/SH2B3/TLR4/UBASH3B	12
BP	GO:1902930	regulation of alcohol biosynthetic process	12/1426	52/18903	0.000393261	0.0125667	0.010435	APOE/AVPR1B/BMP5/BMP6/FGF1/H6PD/P2RY1/PRKAA1/PTH1R/PTK2B/SNCA/WNT4	12
BP	GO:0071900	regulation of protein serine/threonine kinase activity	49/1426	395/18903	0.000398001	0.0126471	0.0105018	ADRB2/AJUBA/APOE/BMP4/CCND1/CD24/CDKN1A/CDKN1C/CDKN2B/CDKN2C/CEMIP/DIRAS3/DKK1/FGD2/FGF1/FZD8/HMGA2/HTR2B/IL1B/IL34/IPO7/MAP2K6/MAP3K5/MIR133A1/MIR711/MYOCD/P2RX7/PDGFRB/PIK3CG/PIK3R5/PIK3R6/PTK2B/PTPN22/RGCC/RGS2/SERPINB3/SFRP1/SH2B3/SLC8A2/SNCA/SORL1/SPRY2/SPRY4/TLR4/TLR6/TNFAIP3/TRIB1/TRIB2/ZNF675	49
BP	GO:0006469	negative regulation of protein kinase activity	31/1426	216/18903	0.000402708	0.0127256	0.010567	APOE/BMP4/CDKN1A/CDKN1C/CDKN2B/CDKN2C/CEACAM1/ERRFI1/GADD45B/IL1B/IPO7/MIR133A1/MIR711/MYOCD/PTPN22/PTPRQ/RGS2/SERPINB3/SFRP1/SH2B3/SNCA/SOCS5/SORL1/SPRED1/SPRY2/SPRY4/TNFAIP3/TRIB1/TRIB2/UBASH3B/ZNF675	31
BP	GO:0019882	antigen processing and presentation	19/1426	108/18903	0.000428366	0.0134616	0.0111781	CCR7/CD1D/CD68/CTSE/CTSS/FCGR1A/HLA-DMB/HLA-DOA/HLA-DQB1/HLA-DRB3/HLA-DRB4/HLA-DRB5/HLA-F/HLA-G/HLA-H/ICAM1/RAB33A/RFTN1/WAS	19
BP	GO:0033198	response to ATP	9/1426	32/18903	0.000440462	0.0136253	0.0113141	IL1B/KCNJ11/NT5E/P2RX1/P2RX6/P2RX7/P2RY1/P2RY2/PTGS2	9
BP	GO:0002711	positive regulation of T cell mediated immunity	13/1426	60/18903	0.000440686	0.0136253	0.0113141	CD1D/CD55/GATA3/HLA-DRB3/HLA-F/HLA-G/HLA-H/IL12A/IL1B/IL6/NLRP3/P2RX7/PVR	13
BP	GO:0070099	regulation of chemokine-mediated signaling pathway	5/1426	10/18903	0.000443157	0.0136253	0.0113141	HIF1A/PADI2/SH2B3/SLIT2/SLIT3	5
BP	GO:1903365	regulation of fear response	5/1426	10/18903	0.000443157	0.0136253	0.0113141	APOE/GRPR/NPAS2/RAG1/UCN	5
BP	GO:0048880	sensory system development	49/1426	398/18903	0.000473309	0.0143386	0.0119064	ALDH1A3/ARHGEF15/ATOH7/BCAR3/BFSP1/BMP4/BMP6/COL5A1/COL8A2/CPAMD8/CRB1/CRB2/CRYAB/EPHB1/FAT3/FOXN4/GATA3/GNGT1/HIF1A/IFT140/IGFN1/KDR/KLF4/LAMB2/LHX1/MFSD2A/MYO7A/NRP1/OBSL1/PDGFRA/PDGFRB/PLAAT3/RARB/RORB/SEMA3A/SIX5/SLC44A4/SLITRK6/SOX9/SPRED1/SPRED3/SPRY2/TGFBR2/TSPAN12/VIM/WNT2/WNT6/WNT9A/WT1	49
BP	GO:0009409	response to cold	12/1426	53/18903	0.00047392	0.0143386	0.0119064	ADRB2/CIDEA/DIO2/HSP90AA1/LPL/MTCO2P12/PRKAA1/SCN9A/TRPA1/TRPM8/UCP2/VGF	12
BP	GO:0019933	cAMP-mediated signaling	12/1426	53/18903	0.00047392	0.0143386	0.0119064	EPHA5/GAL/GIPR/GLP1R/GPR3/LPAR1/OPRL1/PDE11A/PDE3A/POMC/SOX9/UCN	12
BP	GO:0021675	nerve development	16/1426	84/18903	0.000479867	0.0143984	0.011956	ACKR3/ATOH7/ATP8B1/DICER1/DRGX/EPHB1/ERBB3/HOXB2/ITGA4/LPAR1/LRIG1/NRP1/SEMA3A/SIX1/SLC1A3/SLITRK6	16
BP	GO:0050921	positive regulation of chemotaxis	23/1426	144/18903	0.000483074	0.0143984	0.011956	C5AR1/CCL27/CCL7/CCR7/CXCL8/EDN2/F2RL1/F3/IL12A/IL34/IL6/ITGA2/KDR/LPAR1/NRP1/PDGFRB/PTK2B/S1PR1/SCG2/SEMA5A/SERPINE1/SLIT2/THBS4	23
BP	GO:0019216	regulation of lipid metabolic process	44/1426	347/18903	0.000483489	0.0143984	0.011956	AADAC/ABCA7/APOE/BMP5/BMP6/CCR7/CEACAM1/CIDEA/CNEP1R1/DNAJC15/EGR1/EPHA8/FABP3/FGF1/GAL/H6PD/HPGD/HTR2B/IL1A/IL1B/LGALS12/MFSD2A/NCOA2/PCK1/PDGFRA/PDGFRB/PDK1/PIK3CG/PIK3IP1/PLA2G3/PLIN5/PPARGC1A/PRKAA1/PRKCE/PTGS2/PTK2B/RORC/SERPINA3/SNAI2/SNCA/SORL1/SOX9/WDTC1/WNT4	44
BP	GO:1901722	regulation of cell proliferation involved in kidney development	6/1426	15/18903	0.000503525	0.0149169	0.0123866	BMP4/EGR1/GATA3/MYC/SERPINB7/WT1	6
BP	GO:1902893	regulation of miRNA transcription	13/1426	61/18903	0.000521918	0.0153817	0.0127726	APLN/ATOH8/BMP4/EGR1/FOSL1/GATA3/HIF1A/KLF4/MYC/MYOCD/SMAD6/SOX9/WT1	13
BP	GO:0007178	transmembrane receptor protein serine/threonine kinase signaling pathway	48/1426	390/18903	0.000541569	0.0158786	0.0131851	ABTB3/ATOH8/BMP4/BMP5/BMP6/BMPER/CDH5/CDKN1C/CDKN2B/CIDEA/CILP/CITED1/COL3A1/CRB2/DAND5/DKK1/DLX3/EGR1/EMILIN1/ENG/FERMT1/FOLR1/FSTL3/GREM2/HPGD/KDR/LEFTY1/LEFTY2/MIR21/MYOCD/NCEH1/NODAL/NPNT/NRROS/RGMA/RGMB/SFRP1/SLC2A10/SMAD6/SMURF2/SORL1/SPRED1/SPRED3/SPRY2/TGFBR2/TNFAIP6/VEPH1/VIM	48
BP	GO:0032835	glomerulus development	14/1426	69/18903	0.000548061	0.0159865	0.0132748	BMP4/CD24/COL4A4/EGR1/GPR4/LAMB2/LHX1/NOTCH3/PDGFRA/PDGFRB/PECAM1/PODXL/SERPINB7/WT1	14
BP	GO:0051962	positive regulation of nervous system development	37/1426	279/18903	0.000567319	0.0164638	0.0136711	ASIC2/CBLN2/CRABP2/DCT/DICER1/EPHB1/HIF1A/ID4/IL1B/IL1RAPL1/IL34/IL6/LPAR3/LRRN1/LRRTM3/MIR221/NLGN1/NRP1/OBSL1/PAK3/PLAG1/RELN/RNF112/ROBO2/SEMA5A/SEMA7A/SLIT2/SLITRK1/SLITRK3/SLITRK4/SLITRK6/SYNDIG1/TENM4/TGM2/TNFRSF1B/WNT2/ZNF365	37
BP	GO:0050919	negative chemotaxis	11/1426	47/18903	0.000599163	0.0171258	0.0142208	DPP4/ROBO2/SEMA3A/SEMA3B/SEMA3G/SEMA5A/SEMA5B/SEMA7A/SLIT2/SLIT3/UNC5C	11
BP	GO:0140353	lipid export from cell	11/1426	47/18903	0.000599163	0.0171258	0.0142208	BMP6/CRHR1/GAL/IL1A/IL1B/MAP2K6/P2RX7/PLA2G3/POMC/PTGS2/SPP1	11
BP	GO:1902895	positive regulation of miRNA transcription	11/1426	47/18903	0.000599163	0.0171258	0.0142208	APLN/ATOH8/EGR1/FOSL1/GATA3/HIF1A/KLF4/MYC/MYOCD/SMAD6/WT1	11
BP	GO:0002478	antigen processing and presentation of exogenous peptide antigen	10/1426	40/18903	0.00060343	0.0171615	0.0142505	CTSE/CTSS/FCGR1A/HLA-DMB/HLA-DOA/HLA-DQB1/HLA-DRB3/HLA-DRB4/HLA-DRB5/HLA-F	10
BP	GO:0061614	miRNA transcription	13/1426	62/18903	0.00061546	0.0174166	0.0144623	APLN/ATOH8/BMP4/EGR1/FOSL1/GATA3/HIF1A/KLF4/MYC/MYOCD/SMAD6/SOX9/WT1	13
BP	GO:1902932	positive regulation of alcohol biosynthetic process	8/1426	27/18903	0.000622772	0.0175363	0.0145616	AVPR1B/BMP6/FGF1/P2RY1/PRKAA1/PTH1R/SNCA/WNT4	8
BP	GO:0043542	endothelial cell migration	37/1426	281/18903	0.000649895	0.0179853	0.0149345	AMOT/APOE/ATOH8/BMP4/BMPER/CDH5/CEACAM1/DCN/DNAJA4/DPP4/EDN2/FGF1/GATA3/HIF1A/KDR/KLF4/LGALS12/MIR150/MIR196A1/MIR21/MIR210/MIR221/MIR640/NRP1/NUS1/PIK3CG/PTGS2/PTK2B/RGCC/S100A2/SCG2/SEMA5A/SLIT2/SNAI2/SPRED1/STC1/VASH1	37
BP	GO:0035296	regulation of tube diameter	23/1426	147/18903	0.00065005	0.0179853	0.0149345	ADORA2B/ADRA1D/ADRA2B/ADRB2/APOE/ASIC2/AVPR1B/AVPR2/DOCK4/EDN2/F2RL1/GJA5/HTR2B/HTR7/KCNMA1/MIR21/P2RX1/P2RY1/P2RY2/PRKG1/PTGS2/RGS2/UCN	23
BP	GO:0097746	blood vessel diameter maintenance	23/1426	147/18903	0.00065005	0.0179853	0.0149345	ADORA2B/ADRA1D/ADRA2B/ADRB2/APOE/ASIC2/AVPR1B/AVPR2/DOCK4/EDN2/F2RL1/GJA5/HTR2B/HTR7/KCNMA1/MIR21/P2RX1/P2RY1/P2RY2/PRKG1/PTGS2/RGS2/UCN	23
BP	GO:0050764	regulation of phagocytosis	18/1426	103/18903	0.000651366	0.0179853	0.0149345	ABCA7/CCL2/COLEC10/COLEC11/F2RL1/FCGR1A/FCN3/FER1L5/IL1B/ITGA2/LYAR/PIP4P2/PTX3/SFTPD/SIRPB1/SIRPG/SNX3/TGM2	18
BP	GO:2000146	negative regulation of cell motility	47/1426	383/18903	0.000656089	0.0180282	0.0149701	ALOX15B/APOE/ARHGDIB/BMP5/BST2/C5/CCL2/CDH1/COL3A1/DCN/DNAJA4/DPP4/EMILIN1/ENG/GATA3/GNRH1/IGFBP3/IGFBP5/IL24/KLF4/MIR133A1/MIR196A1/MIR21/MIR221/MIR640/MMP28/MYOCD/NAV3/NODAL/PADI2/PRKG1/RAP2C/RGCC/SERPINE1/SFRP1/SLIT2/SLURP1/SPINT2/SPRED1/STC1/TIE1/TNFAIP6/TP53INP1/TRIB1/VASH1/WAS/WNT4	47
BP	GO:0010975	regulation of neuron projection development	53/1426	446/18903	0.000663589	0.0181466	0.0150684	ABI3/APOE/ATOH7/BMP5/CDH1/CRABP2/DKK1/DPYSL5/ENC1/EPHA3/FAT3/GATA3/IL1RAPL1/ITGA6/KIF1A/KLF4/LPAR1/LPAR3/MAP2/MFSD2A/MIR210/MIR221/NEDD4L/NEU4/NLGN1/NRP1/OBSL1/PAK3/PDLIM5/PLA2G3/PLK5/PTK2B/RELN/RGMA/RGS2/ROBO2/SDC2/SEMA3A/SEMA3B/SEMA3G/SEMA5A/SEMA5B/SEMA7A/SEZ6/SFRP1/SLIT2/SLITRK1/SNX3/SPP1/TRIM67/TWF1/VIM/ZNF365	53
BP	GO:0003179	heart valve morphogenesis	12/1426	55/18903	0.000677432	0.0184138	0.0152903	BMP4/EMILIN1/GATA3/GJA5/ROBO2/SLIT2/SLIT3/SMAD6/SNAI2/SOX9/TGFBR2/TIE1	12
BP	GO:0002064	epithelial cell development	30/1426	213/18903	0.000679835	0.0184138	0.0152903	ADAMTSL4/BFSP1/BMP4/BMP5/BMP6/CDH5/CDSN/EXPH5/F11R/F2RL1/GATA1/GPR4/HIF1A/ICAM1/IL1A/IL1B/KDR/LAMB2/PECAM1/PODXL/PROC/RAP2C/RARB/ROBO4/ROS1/SOX9/SPINT2/STC1/TJP3/VIM	30
BP	GO:0007044	cell-substrate junction assembly	17/1426	95/18903	0.000688599	0.0185604	0.015412	ACTN2/AJUBA/COL16A1/COL17A1/EPHA3/FAM107A/FMN1/ITGA2/ITGA6/ITGB4/KDR/LAMA3/NRP1/PTK2B/SFRP1/STON1/WNT4	17
BP	GO:0090596	sensory organ morphogenesis	36/1426	272/18903	0.000693723	0.0185604	0.015412	ALDH1A3/BCAR3/BMP4/COL2A1/COL5A1/COL8A2/CRB1/CRB2/CYP26B1/EPHB1/FAT3/FOXN4/GATA3/GNGT1/HIF1A/IGFN1/KDR/LHX1/LRIG1/MFSD2A/MYO7A/OBSL1/RARB/RORB/SEC24B/SIX1/SLC44A4/SLITRK6/SOX9/SPRY2/STRC/TCAP/TSPAN12/USH1G/WNT2/WNT9A	36
BP	GO:0098742	cell-cell adhesion via plasma-membrane adhesion molecules	37/1426	282/18903	0.000695035	0.0185604	0.015412	AJUBA/CADM3/CADM4/CDH1/CDH11/CDH18/CDH5/CEACAM1/CEACAM19/CLDN6/CLDN9/CPLANE2/CRB1/CRB2/FAT3/FAT4/FXYD5/HMCN1/ICAM1/IGFN1/IL1RAPL1/KLF4/LRRC4/MIR221/NECTIN4/NLGN1/OBSL1/PCDH10/PCDH9/PECAM1/PVR/ROBO2/ROBO4/SLITRK1/SLITRK3/TENM4/TGFBR2	37
BP	GO:0090130	tissue migration	46/1426	374/18903	0.000709169	0.0187373	0.0155589	ACTG2/AMOT/APOE/ATOH8/BMP4/BMPER/CDH5/CEACAM1/DCN/DNAJA4/DPP4/EDN2/EPB41L4B/FERMT1/FGF1/FOXF1/GATA3/GLIPR2/HIF1A/ITGA2/KDR/KLF4/LGALS12/MIR150/MIR196A1/MIR21/MIR210/MIR221/MIR640/NRP1/NUS1/PIK3CG/PRKCE/PTGS2/PTK2B/RGCC/S100A2/SCG2/SEMA5A/SLIT2/SNAI2/SOX9/SPRED1/STC1/TGFBR2/VASH1	46
BP	GO:0035150	regulation of tube size	23/1426	148/18903	0.000715883	0.0187373	0.0155589	ADORA2B/ADRA1D/ADRA2B/ADRB2/APOE/ASIC2/AVPR1B/AVPR2/DOCK4/EDN2/F2RL1/GJA5/HTR2B/HTR7/KCNMA1/MIR21/P2RX1/P2RY1/P2RY2/PRKG1/PTGS2/RGS2/UCN	23
BP	GO:0034405	response to fluid shear stress	9/1426	34/18903	0.000718131	0.0187373	0.0155589	ASS1/KLF4/P2RX7/PDGFRB/PTGS2/PTK2B/SMAD6/SOCS5/TFPI2	9
BP	GO:0048333	mesodermal cell differentiation	9/1426	34/18903	0.000718131	0.0187373	0.0155589	BMP4/DKK1/FOXF1/HMGA2/ITGA2/ITGB4/KLF4/MIR150/NODAL	9
BP	GO:0110110	positive regulation of animal organ morphogenesis	9/1426	34/18903	0.000718131	0.0187373	0.0155589	BMP4/DKK1/FGF1/GATA3/ROBO2/SIX1/SOX9/WNT2/WNT4	9
BP	GO:0051963	regulation of synapse assembly	18/1426	104/18903	0.000733216	0.0190435	0.0158132	ABI3/ASIC2/CBLN2/DKK1/EPHB1/IL1RAPL1/LRRN1/LRRTM3/NLGN1/PDLIM5/ROBO2/SIX1/SLITRK1/SLITRK3/SLITRK4/SLITRK6/SNCA/SYNDIG1	18
BP	GO:0032970	regulation of actin filament-based process	49/1426	406/18903	0.000740088	0.019055	0.0158228	ABI3/ACTN2/ARHGAP18/ARHGDIB/ARHGEF15/BST2/CAPZA1/CCL27/CCR7/CDC42EP5/EPHA3/EPHA5/F11R/F2RL1/FAM107A/FMN1/GJA5/IL1A/KANK4/LMOD1/LPAR1/MIR21/MYLK3/NRP1/PAK3/PDGFRA/PDGFRB/PKP2/PRKCE/PRKN/PTK2B/RGCC/RGS4/RHPN2P1/S1PR1/SCIN/SEMA5A/SFRP1/SIGLEC15/SLIT2/SPTBN4/STC1/SYNPO/TNNC1/TNNT2/TRPM2/TWF1/WAS/WNT4	49
BP	GO:0051057	positive regulation of small GTPase mediated signal transduction	14/1426	71/18903	0.000740755	0.019055	0.0158228	COL3A1/F11R/F2RL1/F2RL3/GPR17/GPR199P/GPR4/GPR55/LPAR1/NET1/PDGFRB/PIK3CG/RELN/TGM2	14
BP	GO:0072210	metanephric nephron development	10/1426	41/18903	0.000744789	0.019055	0.0158228	BMP4/EGR1/FMN1/LAMB2/LHX1/PDGFRA/PDGFRB/SOX9/WNT4/WT1	10
BP	GO:0002399	MHC class II protein complex assembly	6/1426	16/18903	0.000754433	0.019055	0.0158228	HLA-DMB/HLA-DOA/HLA-DQB1/HLA-DRB3/HLA-DRB4/HLA-DRB5	6
BP	GO:0002503	peptide antigen assembly with MHC class II protein complex	6/1426	16/18903	0.000754433	0.019055	0.0158228	HLA-DMB/HLA-DOA/HLA-DQB1/HLA-DRB3/HLA-DRB4/HLA-DRB5	6
BP	GO:0045779	negative regulation of bone resorption	6/1426	16/18903	0.000754433	0.019055	0.0158228	IL6/P2RX7/TMEM119/TNFAIP3/TNFRSF11B/UBASH3B	6
BP	GO:0030509	BMP signaling pathway	25/1426	167/18903	0.000757109	0.019055	0.0158228	BMP4/BMP5/BMP6/BMPER/CDH5/CRB2/DAND5/DKK1/DLX3/EGR1/ENG/FSTL3/GREM2/KDR/LEFTY1/LEFTY2/MIR21/NODAL/RGMA/RGMB/SFRP1/SMAD6/SMURF2/SORL1/TNFAIP6	25
BP	GO:0010718	positive regulation of epithelial to mesenchymal transition	12/1426	56/18903	0.000803882	0.0199672	0.0165802	BMP4/COL1A1/CRB2/ENG/GLIPR2/IL1B/IL6/MIR21/MIR221/RGCC/SERPINB3/TGFBR2	12
BP	GO:0021545	cranial nerve development	12/1426	56/18903	0.000803882	0.0199672	0.0165802	ACKR3/ATOH7/ATP8B1/DRGX/EPHB1/ERBB3/HOXB2/LPAR1/NRP1/SIX1/SLC1A3/SLITRK6	12
BP	GO:2000630	positive regulation of miRNA metabolic process	12/1426	56/18903	0.000803882	0.0199672	0.0165802	APLN/ATOH8/EGR1/FOSL1/GATA3/HIF1A/KLF4/MYC/MYOCD/PNPT1/SMAD6/WT1	12
BP	GO:0060562	epithelial tube morphogenesis	42/1426	335/18903	0.000807524	0.0199704	0.0165829	BMP4/BMP5/CITED1/CTNNBIP1/ENG/FGF1/FMN1/FOLR1/FOXF1/FOXN4/GATA3/HHIP/HIF1A/HOXD11/HS3ST3A1/HS3ST3B1/KDR/KLHL3/LHX1/MIR21/MTHFR/MYC/NODAL/NPNT/NRP1/PODXL/PRICKLE1/RGMA/SEC24B/SFRP1/SIX1/SLIT2/SOX9/SPINT2/SPRY2/TCAP/TGFBR2/TIE1/WNT2/WNT4/WNT6/WT1	42
BP	GO:0045936	negative regulation of phosphate metabolic process	52/1426	440/18903	0.000841556	0.020509	0.0170301	AJUBA/APOE/BMP4/CADM4/CDKN1A/CDKN1C/CDKN2B/CDKN2C/CEACAM1/DDIT4/DKK1/DUSP6/EMILIN1/ENG/ERRFI1/GADD45B/IGFBP3/IL1B/IPO7/MIR133A1/MIR711/MYOCD/NUPR1/PARD6A/PDZD3/PID1/PIK3IP1/PPP4R4/PRKN/PRNP/PTPN22/PTPRQ/RGS2/SERPINB3/SFRP1/SH2B3/SLIT2/SMAD6/SNCA/SOCS1/SOCS5/SORL1/SPRED1/SPRY2/SPRY4/TMEM225B/TNFAIP3/TRIB1/TRIB2/UBASH3B/XDH/ZNF675	52
BP	GO:0048592	eye morphogenesis	24/1426	159/18903	0.000848584	0.020509	0.0170301	ALDH1A3/BCAR3/BMP4/COL5A1/COL8A2/CRB1/CRB2/EPHB1/FAT3/FOXN4/GNGT1/HIF1A/IGFN1/KDR/LHX1/MFSD2A/MYO7A/OBSL1/RARB/RORB/SOX9/TSPAN12/WNT2/WNT9A	24
BP	GO:0001894	tissue homeostasis	36/1426	275/18903	0.000849257	0.020509	0.0170301	ADRB2/ALDH1A1/CDH5/COL2A1/COL3A1/CRB1/CRB2/F11R/GATA1/GPR55/IL6/KDR/MFSD2A/NAPSA/P2RX7/PECAM1/POTEF/POTEI/PTGS2/PTH1R/PTK2B/S1PR1/SERPINA3/SFTPD/SIGLEC15/SOX9/SPP1/TJP3/TLR4/TMEM119/TNFAIP3/TNFRSF11B/UBASH3B/USH1G/ZG16B/ZNF675	36
BP	GO:0034104	negative regulation of tissue remodeling	7/1426	22/18903	0.000850937	0.020509	0.0170301	IL6/P2RX7/SFRP1/TMEM119/TNFAIP3/TNFRSF11B/UBASH3B	7
BP	GO:0072111	cell proliferation involved in kidney development	7/1426	22/18903	0.000850937	0.020509	0.0170301	BMP4/EGR1/GATA3/MYC/PDGFRB/SERPINB7/WT1	7
BP	GO:2000310	regulation of NMDA receptor activity	7/1426	22/18903	0.000850937	0.020509	0.0170301	CCL2/CRHBP/DAPK1/NLGN1/PTK2B/RASGRF2/RELN	7
BP	GO:0001654	eye development	47/1426	388/18903	0.000868013	0.0207543	0.0172338	ALDH1A3/ARHGEF15/ATOH7/BCAR3/BFSP1/BMP4/BMP6/COL5A1/COL8A2/CPAMD8/CRB1/CRB2/CRYAB/EPHB1/FAT3/FOXN4/GATA3/GNGT1/HIF1A/IFT140/IGFN1/KDR/KLF4/LAMB2/LHX1/MFSD2A/MYO7A/NRP1/OBSL1/PDGFRA/PDGFRB/PLAAT3/RARB/RORB/SIX5/SLITRK6/SOX9/SPRED1/SPRED3/SPRY2/TGFBR2/TSPAN12/VIM/WNT2/WNT6/WNT9A/WT1	47
BP	GO:0019884	antigen processing and presentation of exogenous antigen	11/1426	49/18903	0.00087206	0.0207543	0.0172338	CD1D/CTSE/CTSS/FCGR1A/HLA-DMB/HLA-DOA/HLA-DQB1/HLA-DRB3/HLA-DRB4/HLA-DRB5/HLA-F	11
BP	GO:0043114	regulation of vascular permeability	11/1426	49/18903	0.00087206	0.0207543	0.0172338	APOE/BMP6/CDH5/CEACAM1/CTNNBIP1/GPR4/MYLK3/PDE3A/SLIT2/TJP3/UCN	11
BP	GO:0010563	negative regulation of phosphorus metabolic process	52/1426	441/18903	0.000886024	0.0209988	0.0174368	AJUBA/APOE/BMP4/CADM4/CDKN1A/CDKN1C/CDKN2B/CDKN2C/CEACAM1/DDIT4/DKK1/DUSP6/EMILIN1/ENG/ERRFI1/GADD45B/IGFBP3/IL1B/IPO7/MIR133A1/MIR711/MYOCD/NUPR1/PARD6A/PDZD3/PID1/PIK3IP1/PPP4R4/PRKN/PRNP/PTPN22/PTPRQ/RGS2/SERPINB3/SFRP1/SH2B3/SLIT2/SMAD6/SNCA/SOCS1/SOCS5/SORL1/SPRED1/SPRY2/SPRY4/TMEM225B/TNFAIP3/TRIB1/TRIB2/UBASH3B/XDH/ZNF675	52
BP	GO:0045429	positive regulation of nitric oxide biosynthetic process	10/1426	42/18903	0.000912309	0.021532	0.0178796	ASS1/HSP90AA1/IL1B/KLF4/MIR99B/PTGS2/PTK2B/PTX3/TLR4/TLR6	10
BP	GO:0002709	regulation of T cell mediated immunity	16/1426	89/18903	0.000928601	0.021826	0.0181237	CD1D/CD55/CEACAM1/GATA3/HLA-DRB3/HLA-F/HLA-G/HLA-H/IL12A/IL1B/IL6/NLRP3/P2RX7/PVR/TNFRSF1B/WAS	16
BP	GO:0002697	regulation of immune effector process	46/1426	379/18903	0.000939783	0.0219979	0.0182664	ADGRE2/ADORA2B/BLK/BST2/CD1D/CD22/CD55/CEACAM1/COLEC10/COLEC11/CR1/CXCL6/DDX21/F2RL1/FCGR1A/FCN3/FOXF1/GATA1/GATA3/HLA-DMB/HLA-DRB3/HLA-F/HLA-G/HLA-H/ICAM1/IL12A/IL1B/IL6/KLK5/MIR21/NLRP3/P2RX7/PCK1/PIK3R6/PLA2G3/PTPN22/PVR/RIPK2/SEMA7A/SERPINB4/SH2D1B/SOCS5/TLR4/TNFRSF1B/VAMP8/WAS	46
BP	GO:0048640	negative regulation of developmental growth	19/1426	115/18903	0.000952117	0.0221952	0.0184303	ADRB2/BMP4/CDH1/CDKN1A/FXN/MAP2/MYOZ1/NRP1/PI16/RGS2/RGS4/SEMA3A/SEMA3B/SEMA3G/SEMA5A/SEMA5B/SEMA7A/SPP1/TGFBR2	19
BP	GO:0009410	response to xenobiotic stimulus	51/1426	432/18903	0.000961764	0.0223286	0.0185411	AADAC/ABCC6/AOX1/ASS1/BCAR3/CCND1/CDH1/COL1A1/CRHBP/CYP26A1/CYP26B1/CYP2U1/CYP2W1/DUSP6/ENG/FOSL1/GABRG3/GAL/GATA3/GRIN1/HSD11B2/HSP90AA1/HTR2B/IL1B/ITGA2/KCNJ11/LPL/MAP2K6/MIR133A1/MTHFR/MYC/NCEH1/NPAS2/P2RX7/PDE3A/PRKAA1/PRNP/PTGS2/PTK2B/RAB6C/RORC/SFRP1/SLC1A3/SLC6A11/SMOX/SNCA/SULT1A1/SULT1A2/TGFBR2/TNFRSF11B/TRPA1	51
BP	GO:0014706	striated muscle tissue development	34/1426	257/18903	0.000969292	0.022341	0.0185514	ACTN2/BMP4/BMP5/DKK1/ENG/ERBB3/GJA5/GLI1/JPH2/MYL3/MYL7/MYLK3/MYO18B/MYOCD/OBSL1/PDGFRA/PDGFRB/PDLIM5/PI16/PKP2/RARB/RGS2/RGS4/RUNX1/S1PR1/SGCG/TCAP/TENM4/TGFBR2/TNNC1/TNNI1/TNNT2/WNT2/WT1	34
BP	GO:0030168	platelet activation	21/1426	133/18903	0.000970154	0.022341	0.0185514	ADAMTS13/ADRA2B/APOE/BLK/CEACAM1/CELA2A/COL3A1/F11R/F2RL3/GATA1/GP1BA/IL6/P2RX1/P2RY1/PDGFRA/PIK3CG/PRKG1/SH2B3/TLR4/TSPAN32/UBASH3B	21
BP	GO:0003170	heart valve development	13/1426	65/18903	0.000984924	0.0225897	0.0187579	BMP4/EMILIN1/GATA3/GJA5/ROBO2/SLIT2/SLIT3/SMAD6/SNAI2/SOX9/TGFBR2/TIE1/TNFRSF1B	13
BP	GO:0002573	myeloid leukocyte differentiation	30/1426	218/18903	0.000996542	0.0227644	0.0189029	BMP4/CCR7/CD4/CEACAM1/CTNNBIP1/EVI2B/F2RL1/FSTL3/GATA1/GATA3/GPR55/IFI16/IL31RA/IL34/MYC/NRROS/PLA2G3/RUNX1/SFRP1/SIGLEC15/SOCS1/TESC/TGFBR2/TLR4/TNFAIP6/TNFRSF11B/TRIB1/UBASH3B/UBD/ZNF675	30
BP	GO:0003012	muscle system process	53/1426	455/18903	0.00105031	0.0237406	0.0197136	ADORA2B/ADRA2B/ADRB2/ANKRD2/CHRM2/CRYAB/DES/DOCK4/EDN2/ERRFI1/GJA5/HSP90AA1/HTR2B/HTR7/IGFBP5/IL1B/ITGA2/KCND3/KCNE3/KCNMA1/LMCD1/LMOD1/MAP2K6/MIR133A1/MIR21/MYL3/MYOCD/MYOZ1/NEDD4L/NPNT/P2RX1/P2RX6/P2RY1/PDLIM5/PI16/PIK3CG/PKP2/PRKG1/PTGS2/PVALEF/RGS2/RGS4/SCN4A/SCN4B/STC1/TCAP/TNFRSF1B/TNNC1/TNNI1/TNNT1/TNNT2/TWF1/UCN	53
BP	GO:0043949	regulation of cAMP-mediated signaling	8/1426	29/18903	0.00105152	0.0237406	0.0197136	GIPR/GPR3/LPAR1/OPRL1/PDE11A/PDE3A/POMC/UCN	8
BP	GO:0010586	miRNA metabolic process	16/1426	90/18903	0.0010518	0.0237406	0.0197136	APLN/ATOH8/BMP4/DICER1/EGR1/FOSL1/GATA3/HIF1A/KLF4/MYC/MYOCD/PNPT1/SMAD6/SOX9/TENT4B/WT1	16
BP	GO:0150063	visual system development	47/1426	392/18903	0.00107908	0.0241674	0.0200679	ALDH1A3/ARHGEF15/ATOH7/BCAR3/BFSP1/BMP4/BMP6/COL5A1/COL8A2/CPAMD8/CRB1/CRB2/CRYAB/EPHB1/FAT3/FOXN4/GATA3/GNGT1/HIF1A/IFT140/IGFN1/KDR/KLF4/LAMB2/LHX1/MFSD2A/MYO7A/NRP1/OBSL1/PDGFRA/PDGFRB/PLAAT3/RARB/RORB/SIX5/SLITRK6/SOX9/SPRED1/SPRED3/SPRY2/TGFBR2/TSPAN12/VIM/WNT2/WNT6/WNT9A/WT1	47
BP	GO:0048588	developmental cell growth	31/1426	229/18903	0.00108966	0.0241674	0.0200679	APOE/CACNG7/CDH1/CPNE5/CRABP2/EDN2/HSP90AA1/ITGA4/LAMB2/LPAR3/MAP2/NEDD4L/NRN1/NRP1/PDLIM5/PI16/PRKN/RASAL1/RGS2/RGS4/SEMA3A/SEMA3B/SEMA3G/SEMA5A/SEMA5B/SEMA7A/SLIT2/SLIT3/SOX9/SPP1/TGFBR2	31
BP	GO:0072109	glomerular mesangium development	6/1426	17/18903	0.00109195	0.0241674	0.0200679	BMP4/EGR1/GPR4/PDGFRB/SERPINB7/WT1	6
BP	GO:0072189	ureter development	6/1426	17/18903	0.00109195	0.0241674	0.0200679	BMP4/FOXF1/GATA3/LHX1/SIX1/SOX9	6
BP	GO:0072224	metanephric glomerulus development	6/1426	17/18903	0.00109195	0.0241674	0.0200679	EGR1/LAMB2/LHX1/PDGFRA/PDGFRB/WT1	6
BP	GO:0060395	SMAD protein signal transduction	15/1426	82/18903	0.00110205	0.024184	0.0200818	ABTB3/ATOH8/BMP4/BMP5/BMP6/CILP/CITED1/LEFTY1/LEFTY2/NCEH1/NODAL/SLC2A10/SMAD6/VEPH1/VIM	15
BP	GO:0042596	fear response	10/1426	43/18903	0.00110951	0.024184	0.0200818	APOE/ASIC4/CRHR1/DPP4/GRIK2/GRPR/NPAS2/RAG1/UCN/VDAC1	10
BP	GO:0048008	platelet-derived growth factor receptor signaling pathway	12/1426	58/18903	0.00111626	0.024184	0.0200818	F3/MIR221/MYOCD/NRP1/PDGFRA/PDGFRB/PLAT/PTPN12/SGPL1/SNCA/STON1/TIPARP	12
BP	GO:0060350	endochondral bone morphogenesis	12/1426	58/18903	0.00111626	0.024184	0.0200818	BMP4/BMP6/COL13A1/COL1A1/COL2A1/COL3A1/MMP13/RARB/SOX9/STC1/TGFBR2/TMEM119	12
BP	GO:0110148	biomineralization	26/1426	181/18903	0.00112125	0.024184	0.0200818	ABCC6/ADRB2/AMTN/BMP4/BMP6/COL1A1/FBLN7/GATA1/HIF1A/MMP13/NT5E/P2RX7/PKDCC/PTGS2/PTH1R/PTHLH/PTK2B/S1PR1/SOX9/SPP1/SRGN/TMEM119/TUFT1/TXLNG/WNT4/WNT6	26
BP	GO:0071711	basement membrane organization	9/1426	36/18903	0.0011241	0.024184	0.0200818	CMA1/COL3A1/CTSS/FERMT1/HMCN1/LAMB2/LAMB3/LAMB4/SPINT2	9
BP	GO:0035924	cellular response to vascular endothelial growth factor stimulus	14/1426	74/18903	0.00113522	0.024184	0.0200818	CADM4/DCN/GAS1/IL12A/KDR/MIR196A1/MIR21/NRP1/NUS1/PDGFRA/PDGFRB/SPRY2/TSPAN12/XDH	14
BP	GO:0048662	negative regulation of smooth muscle cell proliferation	14/1426	74/18903	0.00113522	0.024184	0.0200818	APLN/APOE/CDKN1A/CTNNBIP1/IGFBP3/IGFBP5/IL12A/MIR133A1/MYOCD/PPARGC1A/PRKG1/TNFAIP3/TRIB1/VIPR2	14
BP	GO:0050766	positive regulation of phagocytosis	14/1426	74/18903	0.00113522	0.024184	0.0200818	ABCA7/CCL2/COLEC10/COLEC11/F2RL1/FCGR1A/FCN3/IL1B/ITGA2/LYAR/PTX3/SFTPD/SIRPB1/SIRPG	14
BP	GO:2000628	regulation of miRNA metabolic process	14/1426	74/18903	0.00113522	0.024184	0.0200818	APLN/ATOH8/BMP4/EGR1/FOSL1/GATA3/HIF1A/KLF4/MYC/MYOCD/PNPT1/SMAD6/SOX9/WT1	14
BP	GO:0002053	positive regulation of mesenchymal cell proliferation	7/1426	23/18903	0.00114426	0.0241953	0.0200911	FOXF1/KDR/MYC/SIX1/SOX9/TGFBR2/WNT2	7
BP	GO:0002689	negative regulation of leukocyte chemotaxis	7/1426	23/18903	0.00114426	0.0241953	0.0200911	C5/CCL2/DPP4/MMP28/PADI2/SLIT2/TNFAIP6	7
BP	GO:0032526	response to retinoic acid	18/1426	108/18903	0.0011548	0.0242379	0.0201265	AQP3/BMP6/COL1A1/CYP26A1/CYP26B1/DKK1/EPHA3/KLF4/PDGFRB/PTK2B/RORB/SOX9/TESC/TIE1/WNT2/WNT6/WNT8B/WNT9A	18
BP	GO:1902106	negative regulation of leukocyte differentiation	18/1426	108/18903	0.0011548	0.0242379	0.0201265	BMP4/CEACAM1/CR1/FSTL3/GPR55/HLA-G/MIR21/MYC/RUNX1/SFRP1/SOCS1/SOCS5/TLR4/TNFAIP6/TNFRSF11B/TRIB1/UBASH3B/ZNF675	18
BP	GO:0043406	positive regulation of MAP kinase activity	19/1426	117/18903	0.00117763	0.0245993	0.0204266	AJUBA/CD24/DKK1/FGD2/FGF1/FZD8/HTR2B/IL1B/IL34/MAP2K6/MAP3K5/P2RX7/PDGFRB/PIK3CG/PIK3R5/PIK3R6/PTK2B/TLR4/TLR6	19
BP	GO:0030595	leukocyte chemotaxis	32/1426	240/18903	0.00118066	0.0245993	0.0204266	ADGRE2/C5/C5AR1/CCL2/CCL20/CCL27/CCL7/CCR7/CXCL1/CXCL2/CXCL3/CXCL6/CXCL8/DPP4/EDN2/F2RL1/IL12A/IL1B/IL34/IL6/MMP28/PADI2/PIK3CG/PTK2B/S1PR1/SCG2/SERPINE1/SFTPD/SLIT2/THBS4/TNFAIP6/TRPM2	32
BP	GO:0060047	heart contraction	33/1426	250/18903	0.00118586	0.0246175	0.0204417	ADRA1D/APLN/ATP2B3/CHRM2/DES/EDN2/FOXN4/GJA5/GJD3/GLP1R/HSP90AA1/HSPB7/KCND3/KCNE3/MAP2K6/MIR133A1/MYL3/MYL7/NEDD4L/PIK3CG/PKP2/RGS2/RGS4/SCN4B/SGCG/SLC8A2/SPTBN4/STC1/TCAP/TNNC1/TNNI1/TNNT2/UCN	33
BP	GO:0045861	negative regulation of proteolysis	43/1426	352/18903	0.00119122	0.0246387	0.0204593	AMBP/ANXA8/ANXA8L1/BST2/C5/CD44/COL7A1/CPAMD8/CR1/CRB2/CRYAB/CST1/CST7/GABARAPL2/GAS1/HMSD/IFI16/IFI6/ITIH3/KLF4/PI16/PLAT/PLAU/PLAUR/PRDX5/PRNP/PTGS2/RAG1/SERPINA3/SERPINA9/SERPINB11/SERPINB2/SERPINB3/SERPINB4/SERPINB7/SERPINB8/SERPINE1/SNCA/SORL1/SPINT2/TFPI/TFPI2/VTN	43
BP	GO:0070493	thrombin-activated receptor signaling pathway	5/1426	12/18903	0.00122543	0.0251634	0.020895	F2RL1/F2RL3/GP1BA/HPGD/SNCA	5
BP	GO:0072110	glomerular mesangial cell proliferation	5/1426	12/18903	0.00122543	0.0251634	0.020895	BMP4/EGR1/PDGFRB/SERPINB7/WT1	5
BP	GO:0007492	endoderm development	15/1426	83/18903	0.00125312	0.0256394	0.0212902	BMP4/COL12A1/COL5A1/COL7A1/DKK1/DUSP4/DUSP5/HMGA2/ITGA4/LAMA3/LAMB3/LHX1/NODAL/SOX7/VTN	15
BP	GO:0071560	cellular response to transforming growth factor beta stimulus	35/1426	271/18903	0.00126317	0.0257523	0.021384	CDH5/CDKN1C/CDKN2B/CIDEA/CILP/CITED1/COL1A1/COL3A1/DAND5/EMILIN1/ENG/FERMT1/FOLR1/HPGD/LEFTY1/MIR130A/MIR21/MYOCD/NODAL/NPNT/NRROS/PDCD5/PDE3A/SFRP1/SLC2A10/SMAD6/SMURF2/SOX9/SPRED1/SPRED3/SPRY2/TGFBR2/VEPH1/WNT2/WNT4	35
BP	GO:0002688	regulation of leukocyte chemotaxis	20/1426	127/18903	0.00130894	0.0265902	0.0220797	C5/C5AR1/CCL2/CCL27/CCL7/CCR7/CXCL8/DPP4/EDN2/F2RL1/IL12A/IL34/IL6/MMP28/PADI2/PTK2B/SERPINE1/SLIT2/THBS4/TNFAIP6	20
BP	GO:0019886	antigen processing and presentation of exogenous peptide antigen via MHC class II	8/1426	30/18903	0.00134017	0.0269363	0.0223672	CTSE/CTSS/HLA-DMB/HLA-DOA/HLA-DQB1/HLA-DRB3/HLA-DRB4/HLA-DRB5	8
BP	GO:0090330	regulation of platelet aggregation	8/1426	30/18903	0.00134017	0.0269363	0.0223672	BLK/CEACAM1/CELA2A/F11R/IL6/PRKG1/SH2B3/UBASH3B	8
BP	GO:1904407	positive regulation of nitric oxide metabolic process	10/1426	44/18903	0.00134019	0.0269363	0.0223672	ASS1/HSP90AA1/IL1B/KLF4/MIR99B/PTGS2/PTK2B/PTX3/TLR4/TLR6	10
BP	GO:0032956	regulation of actin cytoskeleton organization	44/1426	365/18903	0.00137365	0.0273995	0.0227517	ABI3/ACTN2/ARHGAP18/ARHGDIB/ARHGEF15/BST2/CAPZA1/CCL27/CCR7/CDC42EP5/EPHA3/EPHA5/F11R/F2RL1/FAM107A/FMN1/IL1A/KANK4/LMOD1/LPAR1/MIR21/MYLK3/NRP1/PAK3/PDGFRA/PDGFRB/PRKCE/PRKN/PTK2B/RGCC/RGS4/RHPN2P1/S1PR1/SCIN/SEMA5A/SFRP1/SIGLEC15/SLIT2/SPTBN4/SYNPO/TRPM2/TWF1/WAS/WNT4	44
BP	GO:0001662	behavioral fear response	9/1426	37/18903	0.00138731	0.0273995	0.0227517	APOE/ASIC4/DPP4/GRIK2/GRPR/NPAS2/RAG1/UCN/VDAC1	9
BP	GO:0034110	regulation of homotypic cell-cell adhesion	9/1426	37/18903	0.00138731	0.0273995	0.0227517	BLK/CEACAM1/CELA2A/F11R/IL6/PLAUR/PRKG1/SH2B3/UBASH3B	9
BP	GO:0048846	axon extension involved in axon guidance	9/1426	37/18903	0.00138731	0.0273995	0.0227517	NRP1/SEMA3A/SEMA3B/SEMA3G/SEMA5A/SEMA5B/SEMA7A/SLIT2/SLIT3	9
BP	GO:1902284	neuron projection extension involved in neuron projection guidance	9/1426	37/18903	0.00138731	0.0273995	0.0227517	NRP1/SEMA3A/SEMA3B/SEMA3G/SEMA5A/SEMA5B/SEMA7A/SLIT2/SLIT3	9
BP	GO:0150115	cell-substrate junction organization	17/1426	101/18903	0.00139893	0.0275333	0.0228629	ACTN2/AJUBA/COL16A1/COL17A1/EPHA3/FAM107A/FMN1/ITGA2/ITGA6/ITGB4/KDR/LAMA3/NRP1/PTK2B/SFRP1/STON1/WNT4	17
BP	GO:0001503	ossification	50/1426	429/18903	0.00141601	0.0277732	0.0230621	ADRB2/BMP4/BMP5/BMP6/CDH11/CITED1/COL13A1/COL1A1/COL2A1/CTNNBIP1/DDX21/DKK1/FSTL3/GATA1/GLI1/HIF1A/ID4/IGFBP3/IGFBP5/IL6/KAZALD1/MAP2K6/MIR21/MIR210/MMP13/NPNT/P2RX7/PKDCC/PTGS2/PTH1R/PTHLH/PTK2B/RORB/RSL1D1/RUNX1/S1PR1/SEMA7A/SFRP1/SMAD6/SNAI2/SOX9/SPP1/SRGN/STC1/TMEM119/TNC/TNFAIP6/TUFT1/TXLNG/WNT4	50
BP	GO:1903522	regulation of blood circulation	34/1426	263/18903	0.00144557	0.0282539	0.0234613	ADRA1D/ADRA2B/APLN/ASIC2/ATP2B3/AVPR1B/AVPR2/CHRM2/DES/DOCK4/EDN2/FOXN4/GJA5/GJD3/GLP1R/HSP90AA1/HSPB7/KCND3/KCNE3/MIR133A1/MIR21/MYL3/P2RX1/PIK3CG/PKP2/PTGS2/RGS2/RGS4/SCN4B/SLC8A2/SPTBN4/STC1/TNNT2/UCN	34
BP	GO:0010631	epithelial cell migration	44/1426	366/18903	0.00145045	0.0282539	0.0234613	AMOT/APOE/ATOH8/BMP4/BMPER/CDH5/CEACAM1/DCN/DNAJA4/DPP4/EDN2/EPB41L4B/FERMT1/FGF1/GATA3/GLIPR2/HIF1A/ITGA2/KDR/KLF4/LGALS12/MIR150/MIR196A1/MIR21/MIR210/MIR221/MIR640/NRP1/NUS1/PIK3CG/PRKCE/PTGS2/PTK2B/RGCC/S100A2/SCG2/SEMA5A/SLIT2/SNAI2/SOX9/SPRED1/STC1/TGFBR2/VASH1	44
BP	GO:0002762	negative regulation of myeloid leukocyte differentiation	11/1426	52/18903	0.00146782	0.0283978	0.0235808	CEACAM1/FSTL3/GPR55/MYC/SFRP1/TLR4/TNFAIP6/TNFRSF11B/TRIB1/UBASH3B/ZNF675	11
BP	GO:0099172	presynapse organization	11/1426	52/18903	0.00146782	0.0283978	0.0235808	C5AR1/CBLN2/DKK1/IL1RAPL1/LRRTM3/NLGN1/SLITRK1/SLITRK3/SLITRK4/SLITRK6/SNCA	11
BP	GO:0044070	regulation of anion transport	16/1426	93/18903	0.00150745	0.0289676	0.0240539	ANO9/ATP8B1/AVPR1B/CA7/IL1A/IL1B/MAP2K6/P2RX7/PLA2G3/PRKAA1/PRNP/RGS2/RGS4/SNCA/STC1/TCAF2	16
BP	GO:0050886	endocrine process	16/1426	93/18903	0.00150745	0.0289676	0.0240539	AVPR1B/AVPR2/BMP6/CMA1/CPA3/CRHBP/CRHR1/EDN2/F2RL1/GAL/GATA3/HSD11B2/IL1B/POMC/SPP1/UCN	16
BP	GO:0043407	negative regulation of MAP kinase activity	12/1426	60/18903	0.00152319	0.0290883	0.0241541	APOE/BMP4/IL1B/PTPN22/RGS2/SERPINB3/SFRP1/SH2B3/SORL1/SPRY2/SPRY4/ZNF675	12
BP	GO:0030239	myofibril assembly	13/1426	68/18903	0.00152396	0.0290883	0.0241541	ACTN2/CSRP2/LDB3/LMOD1/MYLK3/MYOZ1/OBSCN/OBSL1/PDGFRA/PDGFRB/TCAP/TNNT1/TNNT2	13
BP	GO:0032310	prostaglandin secretion	6/1426	18/18903	0.00153415	0.0291848	0.0242342	IL1A/IL1B/MAP2K6/P2RX7/PLA2G3/PTGS2	6
BP	GO:0048593	camera-type eye morphogenesis	20/1426	129/18903	0.00159025	0.0301511	0.0250367	ALDH1A3/BCAR3/BMP4/COL8A2/CRB1/CRB2/EPHB1/FAT3/FOXN4/HIF1A/IGFN1/KDR/LHX1/MFSD2A/OBSL1/RORB/SOX9/TSPAN12/WNT2/WNT9A	20
BP	GO:0030336	negative regulation of cell migration	44/1426	368/18903	0.00161541	0.0305264	0.0253483	ALOX15B/APOE/ARHGDIB/BMP5/BST2/C5/CCL2/CDH1/COL3A1/DCN/DNAJA4/DPP4/EMILIN1/ENG/GNRH1/IGFBP3/IGFBP5/IL24/KLF4/MIR133A1/MIR196A1/MIR21/MIR221/MIR640/MMP28/MYOCD/NAV3/NODAL/PADI2/PRKG1/RAP2C/RGCC/SERPINE1/SFRP1/SLIT2/SLURP1/SPRED1/STC1/TIE1/TNFAIP6/TP53INP1/TRIB1/VASH1/WNT4	44
BP	GO:0009266	response to temperature stimulus	26/1426	186/18903	0.00167054	0.0314636	0.0261265	ADRB2/CIDEA/CRYAB/DIO2/DNAJA4/DNAJC2/DRGX/EPHB1/ERO1A/FGF1/GRIK2/HSP90AA1/HSPA6/HTR2B/IL1A/LPL/MTCO2P12/PRKAA1/PTGS2/SCN9A/TP53INP1/TRPA1/TRPM2/TRPM8/UCP2/VGF	26
BP	GO:0002209	behavioral defense response	9/1426	38/18903	0.00169792	0.0318738	0.0264671	APOE/ASIC4/DPP4/GRIK2/GRPR/NPAS2/RAG1/UCN/VDAC1	9
BP	GO:0090132	epithelium migration	44/1426	369/18903	0.00170388	0.0318804	0.0264726	AMOT/APOE/ATOH8/BMP4/BMPER/CDH5/CEACAM1/DCN/DNAJA4/DPP4/EDN2/EPB41L4B/FERMT1/FGF1/GATA3/GLIPR2/HIF1A/ITGA2/KDR/KLF4/LGALS12/MIR150/MIR196A1/MIR21/MIR210/MIR221/MIR640/NRP1/NUS1/PIK3CG/PRKCE/PTGS2/PTK2B/RGCC/S100A2/SCG2/SEMA5A/SLIT2/SNAI2/SOX9/SPRED1/STC1/TGFBR2/VASH1	44
BP	GO:0018108	peptidyl-tyrosine phosphorylation	45/1426	380/18903	0.00174461	0.0323276	0.026844	BLK/BMP6/CADM4/CASS4/CD24/CD4/CD44/EPHA3/EPHA5/EPHA8/EPHB1/ERBB3/ERRFI1/FCGR1A/GATA1/GFRA1/IL12A/IL24/IL31RA/IL34/IL6/KDR/MAP2K6/MIR221/NRP1/PDGFRA/PDGFRB/PECAM1/PKDCC/PRKCE/PRNP/PTK2B/RAP2C/RELN/RIPK2/ROS1/SFRP1/SH2B3/SH2D1B/SOCS1/SOCS5/SRMS/THBS4/TIE1/VTN	45
BP	GO:0071621	granulocyte chemotaxis	20/1426	130/18903	0.00174916	0.0323276	0.026844	ADGRE2/C5AR1/CCL2/CCL20/CCL7/CCR7/CXCL1/CXCL2/CXCL3/CXCL6/CXCL8/DPP4/EDN2/IL1B/IL34/PIK3CG/SCG2/SLIT2/THBS4/TNFAIP6	20
BP	GO:0045109	intermediate filament organization	13/1426	69/18903	0.00175051	0.0323276	0.026844	BFSP1/DES/KRT13/KRT15/KRT17/KRT32/KRT33B/KRT34/KRT37/KRT4/KRT75/PKP2/VIM	13
BP	GO:0055002	striated muscle cell development	13/1426	69/18903	0.00175051	0.0323276	0.026844	ACTN2/CSRP2/LDB3/LMOD1/MYLK3/MYOZ1/OBSCN/OBSL1/PDGFRA/PDGFRB/TCAP/TNNT1/TNNT2	13
BP	GO:0090100	positive regulation of transmembrane receptor protein serine/threonine kinase signaling pathway	19/1426	121/18903	0.00176739	0.0325337	0.0270151	BMP4/BMP5/BMP6/CDH5/CDKN1C/CDKN2B/CITED1/CRB2/ENG/FERMT1/KDR/LEFTY1/LEFTY2/MIR21/MYOCD/NODAL/NPNT/SLC2A10/TGFBR2	19
BP	GO:0033273	response to vitamin	15/1426	86/18903	0.00181445	0.0332922	0.027645	AQP3/CCND1/COL1A1/CYP26A1/CYP26B1/FOLR1/IL1A/ITGA2/MTHFR/POSTN/PTGS2/SFRP1/SNAI2/SPP1/STC1	15
BP	GO:0071559	response to transforming growth factor beta	35/1426	277/18903	0.001845	0.0336285	0.0279242	CDH5/CDKN1C/CDKN2B/CIDEA/CILP/CITED1/COL1A1/COL3A1/DAND5/EMILIN1/ENG/FERMT1/FOLR1/HPGD/LEFTY1/MIR130A/MIR21/MYOCD/NODAL/NPNT/NRROS/PDCD5/PDE3A/SFRP1/SLC2A10/SMAD6/SMURF2/SOX9/SPRED1/SPRED3/SPRY2/TGFBR2/VEPH1/WNT2/WNT4	35
BP	GO:0062012	regulation of small molecule metabolic process	41/1426	339/18903	0.00184552	0.0336285	0.0279242	ADORA2B/APOE/AVPR1B/BMP5/BMP6/CEACAM1/DDIT4/EGR1/FABP3/FGF1/GUCA2A/H6PD/HIF1A/IGFBP3/IL1B/MFSD2A/MIR21/MIR210/MTCO2P12/NCOA2/NUPR1/P2RX7/P2RY1/PDK1/PDZD3/PID1/PLA2G3/PLIN5/PPARGC1A/PRKAA1/PRKCE/PRKN/PTGS2/PTH1R/PTK2B/RORC/SNAI2/SNCA/SOX9/WDTC1/WNT4	41
BP	GO:0051960	regulation of nervous system development	52/1426	456/18903	0.00185256	0.0336285	0.0279242	ASIC2/BHLHE41/CBLN2/CDH1/CDKN2B/CRABP2/CST7/DCT/DICER1/DKK1/DPYSL5/EPHB1/HES6/HIF1A/ID4/IL1B/IL1RAPL1/IL34/IL6/LPAR3/LRRN1/LRRTM3/MAP2/MIR221/NLGN1/NRP1/OBSL1/PAK3/PLAG1/RELN/RNF112/ROBO2/SEMA3A/SEMA3B/SEMA3G/SEMA5A/SEMA5B/SEMA7A/SLIT2/SLITRK1/SLITRK3/SLITRK4/SLITRK6/SORL1/SPP1/SYNDIG1/TENM4/TGM2/TNFRSF1B/TNFRSF21/WNT2/ZNF365	52
BP	GO:0007162	negative regulation of cell adhesion	38/1426	308/18903	0.00186508	0.0336285	0.0279242	AJAP1/ASS1/BMP4/BMP6/CD274/CDH1/CDSN/CEACAM1/COL1A1/CR1/ERBB3/FAM107A/FXYD5/GPNMB/HLA-G/KLF4/MIR21/MIR221/PDCD1LG2/PODXL/PRKG1/PRNP/PTPN22/RGCC/RUNX1/SEMA5A/SERPINE1/SFTPD/SH2B3/SNAI2/SOCS1/SOCS5/SPINT2/SPN/SPRY4/TNFRSF21/TSPAN32/UBASH3B	38
BP	GO:0033079	immature T cell proliferation	5/1426	13/18903	0.00186825	0.0336285	0.0279242	BMP4/IL1A/IL1B/RIPK2/WNT4	5
BP	GO:0033080	immature T cell proliferation in thymus	5/1426	13/18903	0.00186825	0.0336285	0.0279242	BMP4/IL1A/IL1B/RIPK2/WNT4	5
BP	GO:0085029	extracellular matrix assembly	10/1426	46/18903	0.0019185	0.0344241	0.0285848	COL3A1/EMILIN1/LAMB2/LAMB3/LAMB4/MFAP4/RGCC/SOX9/THSD4/TIE1	10
BP	GO:0018212	peptidyl-tyrosine modification	45/1426	382/18903	0.0019352	0.0345832	0.028717	BLK/BMP6/CADM4/CASS4/CD24/CD4/CD44/EPHA3/EPHA5/EPHA8/EPHB1/ERBB3/ERRFI1/FCGR1A/GATA1/GFRA1/IL12A/IL24/IL31RA/IL34/IL6/KDR/MAP2K6/MIR221/NRP1/PDGFRA/PDGFRB/PECAM1/PKDCC/PRKCE/PRNP/PTK2B/RAP2C/RELN/RIPK2/ROS1/SFRP1/SH2B3/SH2D1B/SOCS1/SOCS5/SRMS/THBS4/TIE1/VTN	45
BP	GO:0043010	camera-type eye development	41/1426	340/18903	0.00194984	0.0345832	0.028717	ALDH1A3/ARHGEF15/ATOH7/BCAR3/BFSP1/BMP4/COL8A2/CRB1/CRB2/CRYAB/EPHB1/FAT3/FOXN4/GATA3/HIF1A/IFT140/IGFN1/KDR/KLF4/LAMB2/LHX1/MFSD2A/NRP1/OBSL1/PDGFRA/PDGFRB/PLAAT3/RORB/SIX5/SLITRK6/SOX9/SPRED1/SPRED3/SPRY2/TGFBR2/TSPAN12/VIM/WNT2/WNT6/WNT9A/WT1	41
BP	GO:0007229	integrin-mediated signaling pathway	18/1426	113/18903	0.00195687	0.0345832	0.028717	ADAMTS13/CEACAM1/COL16A1/COL3A1/FERMT1/ITGA10/ITGA2/ITGA4/ITGA6/ITGB4/LAMA3/LAMB2/LIMS2/NRP1/PTK2B/SEMA7A/SLC2A10/TSPAN32	18
BP	GO:0050927	positive regulation of positive chemotaxis	7/1426	25/18903	0.00196385	0.0345832	0.028717	CXCL8/F2RL1/F3/ITGA2/KDR/S1PR1/SCG2	7
BP	GO:0072273	metanephric nephron morphogenesis	7/1426	25/18903	0.00196385	0.0345832	0.028717	BMP4/FMN1/LHX1/PDGFRB/SOX9/WNT4/WT1	7
BP	GO:2000193	positive regulation of fatty acid transport	7/1426	25/18903	0.00196385	0.0345832	0.028717	AVPR1B/FABP3/IL1A/IL1B/MAP2K6/P2RX7/PLA2G3	7
BP	GO:0002695	negative regulation of leukocyte activation	27/1426	198/18903	0.00198397	0.0348297	0.0289216	BLK/BMP4/CD274/CEACAM1/CR1/CST7/FOXF1/GAL/GPNMB/HLA-F/HLA-G/IL31RA/MIR130A/MIR21/PDCD1LG2/PRNP/PTPN22/RUNX1/SFRP1/SFTPD/SOCS1/SOCS5/SPN/TAFA3/TNFAIP3/TNFRSF21/TSPAN32	27
BP	GO:0006936	muscle contraction	42/1426	351/18903	0.00200461	0.0350837	0.0291325	ADORA2B/ADRA2B/ADRB2/ANKRD2/CHRM2/CRYAB/DES/DOCK4/EDN2/GJA5/HSP90AA1/HTR2B/HTR7/ITGA2/KCND3/KCNE3/KCNMA1/LMOD1/MAP2K6/MIR133A1/MIR21/MYL3/MYOCD/NEDD4L/NPNT/P2RX1/P2RX6/PIK3CG/PKP2/PRKG1/PTGS2/PVALEF/RGS2/SCN4A/SCN4B/STC1/TCAP/TNNC1/TNNI1/TNNT1/TNNT2/UCN	42
BP	GO:0007188	adenylate cyclase-modulating G protein-coupled receptor signaling pathway	32/1426	248/18903	0.0020214	0.0352219	0.0292473	ADGRB2/ADGRE2/ADGRE5/ADORA2B/ADRA1D/ADRA2B/ADRB2/AVPR1B/AVPR2/CHRM2/CRHR1/GABBR2/GIPR/GLP1R/GLP2R/GNA15/GPR3/GPR37/GPR4/LPAR1/LPAR3/MIR133A1/OPRL1/P2RY1/PALM/PTGDR2/PTGFR/PTH1R/PTHLH/RGS2/S1PR1/VIPR2	32
BP	GO:0045744	negative regulation of G protein-coupled receptor signaling pathway	11/1426	54/18903	0.00202489	0.0352219	0.0292473	ADRB2/APLN/CXCL8/GIPR/HTR2B/KLK14/MIR133A1/OPRL1/RGS2/RGS4/SNCA	11
BP	GO:0060393	regulation of pathway-restricted SMAD protein phosphorylation	12/1426	62/18903	0.0020451	0.0354106	0.029404	BMP4/BMP5/BMP6/BMPER/DKK1/EMILIN1/ENG/LEFTY1/LEFTY2/NODAL/SMAD6/TGFBR2	12
BP	GO:0048771	tissue remodeling	25/1426	179/18903	0.00205326	0.0354106	0.029404	ADRB2/CEACAM1/CRB1/ELF3/GPNMB/GPR55/HIF1A/IGFBP5/IL1A/IL6/P2RX7/PTH1R/PTK2B/RUNX1/S1PR1/SFRP1/SIGLEC15/SPP1/THBS4/TIE1/TMEM119/TNFAIP3/TNFRSF11B/UBASH3B/ZNF675	25
BP	GO:0070555	response to interleukin-1	21/1426	141/18903	0.00205441	0.0354106	0.029404	CCL2/CCL20/CCL7/CHI3L1/CITED1/CXCL8/EGR1/GBP3/HIF1A/IL1B/IL6/MIR21/MTHFR/MYLK3/PTGIS/RIPK2/SFRP1/SNCA/SOX9/ZBP1/ZNF675	21
BP	GO:0032350	regulation of hormone metabolic process	9/1426	39/18903	0.0020618	0.0354305	0.0294205	BMP5/BMP6/DUOXA1/EGR1/GAL/GATA3/H6PD/HIF1A/WNT4	9
BP	GO:0010544	negative regulation of platelet activation	6/1426	19/18903	0.00210039	0.0357298	0.029669	APOE/CEACAM1/PDGFRA/PRKG1/SH2B3/UBASH3B	6
BP	GO:0045603	positive regulation of endothelial cell differentiation	6/1426	19/18903	0.00210039	0.0357298	0.029669	ATOH8/BMP4/BMP6/MIR150/MIR21/MIR99B	6
BP	GO:0072074	kidney mesenchyme development	6/1426	19/18903	0.00210039	0.0357298	0.029669	BMP4/MYC/PDGFRB/SIX1/WNT4/WT1	6
BP	GO:0045671	negative regulation of osteoclast differentiation	8/1426	32/18903	0.00210434	0.0357298	0.029669	FSTL3/GPR55/SFRP1/TLR4/TNFAIP6/TNFRSF11B/UBASH3B/ZNF675	8
BP	GO:0014033	neural crest cell differentiation	16/1426	96/18903	0.0021186	0.035865	0.0297813	BMP4/FOLR1/HIF1A/HTR2B/KBTBD8/NRP1/SEMA3A/SEMA3B/SEMA3G/SEMA5A/SEMA5B/SEMA7A/SFRP1/SIX1/SNAI2/SOX9	16
BP	GO:0022612	gland morphogenesis	19/1426	123/18903	0.00214556	0.0360906	0.0299687	BMP4/CEACAM1/ELF3/FGF1/GLI1/ID4/IGFBP5/IL6/LIMS2/NRP1/PLAG1/SFRP1/SNAI2/SOX9/TGFBR2/TGM2/TNC/TNFAIP3/WNT4	19
BP	GO:0030282	bone mineralization	19/1426	123/18903	0.00214556	0.0360906	0.0299687	ADRB2/BMP4/BMP6/GATA1/HIF1A/MMP13/P2RX7/PKDCC/PTGS2/PTH1R/PTHLH/PTK2B/S1PR1/SOX9/SRGN/TMEM119/TUFT1/TXLNG/WNT4	19
BP	GO:0110149	regulation of biomineralization	17/1426	105/18903	0.00215669	0.0360906	0.0299687	ADRB2/AMTN/BMP4/BMP6/FBLN7/GATA1/HIF1A/P2RX7/PKDCC/PTK2B/S1PR1/SOX9/SRGN/TMEM119/TXLNG/WNT4/WNT6	17
BP	GO:0050673	epithelial cell proliferation	54/1426	481/18903	0.00215944	0.0360906	0.0299687	APLN/APOE/ATOH8/BMP4/BMP5/BMP6/BMPER/C5AR1/CCL2/CCND1/CDKN1C/CDKN2B/CEACAM1/COL8A2/ERRFI1/F3/FA2H/FERMT1/FGF1/GATA3/GLI1/HIF1A/HTR2B/IGFBP3/IGFBP5/IL12A/IL6/IRF6/ITGA4/KDR/KRT4/LIMS2/MIR130A/MIR21/MYC/NODAL/NOX5/NRP1/NUPR1/RGCC/SCG2/SEMA5A/SFRP1/SIX1/SLURP1/SNAI2/SOX9/THAP1/THBS4/TIE1/TNFAIP3/VASH1/WNT2/XDH	54
BP	GO:0002824	positive regulation of adaptive immune response based on somatic recombination of immune receptors built from immunoglobulin superfamily domains	18/1426	114/18903	0.00216366	0.0360906	0.0299687	CD1D/CD274/CD4/CD55/FCGR1A/GATA3/HLA-DRB3/HLA-F/HLA-G/HLA-H/IL12A/IL1B/IL6/MIR21/NLRP3/P2RX7/PVR/RIPK2	18
BP	GO:0048844	artery morphogenesis	14/1426	79/18903	0.00217738	0.0362133	0.0300705	APOE/BMP4/COL3A1/ENG/FOLR1/FOXF1/GJA5/HPGD/MYOCD/NOTCH3/NRP1/PDGFRB/SEC24B/SIX1	14
BP	GO:0010977	negative regulation of neuron projection development	21/1426	142/18903	0.00224372	0.0372077	0.0308963	APOE/CDH1/DKK1/FAT3/LPAR1/MAP2/MIR210/NEU4/NLGN1/NRP1/RGMA/SEMA3A/SEMA3B/SEMA3G/SEMA5A/SEMA5B/SEMA7A/SLIT2/SPP1/VIM/ZNF365	21
BP	GO:0070527	platelet aggregation	13/1426	71/18903	0.00228736	0.0377116	0.0313147	BLK/CEACAM1/CELA2A/F11R/GATA1/GP1BA/IL6/PDGFRA/PIK3CG/PRKG1/SH2B3/TSPAN32/UBASH3B	13
BP	GO:2000379	positive regulation of reactive oxygen species metabolic process	13/1426	71/18903	0.00228736	0.0377116	0.0313147	CDKN1A/DUOXA1/F2RL1/GRIN1/MTCO2P12/PDGFRB/PID1/PTK2B/SNCA/TGFBR2/TLR4/TLR6/XDH	13
BP	GO:0035023	regulation of Rho protein signal transduction	15/1426	88/18903	0.00229445	0.0377192	0.0313209	APOE/ARHGDIB/COL3A1/F11R/F2RL1/F2RL3/GPR17/GPR199P/GPR4/GPR55/LPAR1/NET1/NRP1/PDGFRB/RASGRF2	15
BP	GO:0046579	positive regulation of Ras protein signal transduction	12/1426	63/18903	0.00235624	0.0384268	0.0319086	COL3A1/F11R/F2RL1/F2RL3/GPR17/GPR199P/GPR4/GPR55/LPAR1/NET1/PDGFRB/PIK3CG	12
BP	GO:0051965	positive regulation of synapse assembly	12/1426	63/18903	0.00235624	0.0384268	0.0319086	ASIC2/CBLN2/EPHB1/IL1RAPL1/LRRN1/LRRTM3/NLGN1/SLITRK1/SLITRK3/SLITRK4/SLITRK6/SYNDIG1	12
BP	GO:0062013	positive regulation of small molecule metabolic process	22/1426	152/18903	0.00235776	0.0384268	0.0319086	ADORA2B/APOE/AVPR1B/BMP6/FGF1/GUCA2A/HIF1A/IL1B/MIR210/MTCO2P12/P2RX7/P2RY1/PID1/PLA2G3/PLIN5/PPARGC1A/PRKAA1/PRKCE/PTGS2/PTH1R/SNCA/WNT4	22
BP	GO:0030593	neutrophil chemotaxis	17/1426	106/18903	0.00239221	0.0388769	0.0322823	C5AR1/CCL2/CCL20/CCL7/CCR7/CXCL1/CXCL2/CXCL3/CXCL6/CXCL8/DPP4/EDN2/IL1B/PIK3CG/SLIT2/THBS4/TNFAIP6	17
BP	GO:0003015	heart process	33/1426	261/18903	0.00242175	0.0391332	0.0324951	ADRA1D/APLN/ATP2B3/CHRM2/DES/EDN2/FOXN4/GJA5/GJD3/GLP1R/HSP90AA1/HSPB7/KCND3/KCNE3/MAP2K6/MIR133A1/MYL3/MYL7/NEDD4L/PIK3CG/PKP2/RGS2/RGS4/SCN4B/SGCG/SLC8A2/SPTBN4/STC1/TCAP/TNNC1/TNNI1/TNNT2/UCN	33
BP	GO:0071216	cellular response to biotic stimulus	33/1426	261/18903	0.00242175	0.0391332	0.0324951	ADAMTS13/ASS1/BMP6/CCL2/CD274/CD55/CD68/CXCL1/CXCL2/CXCL3/CXCL6/CXCL8/GATA1/IL1A/IL1B/IL24/IL6/LY96/MIR21/MIR6869/NLRP3/PDCD1LG2/PRKCE/PTPN22/RIPK2/SERPINE1/TLR4/TLR6/TNFAIP3/TNFRSF1B/TNIP3/TRIB1/VIM	33
BP	GO:0009612	response to mechanical stimulus	28/1426	211/18903	0.002482	0.0398948	0.0331276	ASIC2/ATOH7/BMP6/CHI3L1/CNTNAP2/COL1A1/ENG/ETV1/F11R/FOSL1/IL1B/ITGA2/MBD2/P2RX7/P2RY1/PIEZO2/PPL/PTGS2/PTK2B/SLC1A3/SLITRK6/SOX9/STRC/TCAP/TGFBR2/TLR4/TRPA1/UCN	28
BP	GO:0002685	regulation of leukocyte migration	30/1426	231/18903	0.00248291	0.0398948	0.0331276	BMP5/C5/C5AR1/CCL2/CCL20/CCL27/CCL7/CCR7/CHST2/CXCL8/DPP4/EDN2/EMILIN1/F2RL1/GP1BA/ICAM1/IL12A/IL1A/IL34/IL6/ITGA2/ITGA4/MMP28/PADI2/PTK2B/SERPINE1/SLIT2/SPN/THBS4/TNFAIP6	30
BP	GO:0010842	retina layer formation	7/1426	26/18903	0.00251458	0.0400643	0.0332683	CRB1/FAT3/FOXN4/IGFN1/LHX1/OBSL1/TSPAN12	7
BP	GO:0050926	regulation of positive chemotaxis	7/1426	26/18903	0.00251458	0.0400643	0.0332683	CXCL8/F2RL1/F3/ITGA2/KDR/S1PR1/SCG2	7
BP	GO:0050995	negative regulation of lipid catabolic process	7/1426	26/18903	0.00251458	0.0400643	0.0332683	CIDEA/IL1B/MFSD2A/PIK3CG/PLIN5/PRKAA1/SORL1	7
BP	GO:0048732	gland development	50/1426	441/18903	0.0025231	0.0400876	0.0332877	ALDH1A3/ALOX15B/APLN/ASS1/BMP4/CCND1/CDH1/CDKN2B/CEACAM1/CRHR1/CSN3/ELF3/FA2H/FGF1/FOXF1/FOXN1/GATA3/GLI1/HIF1A/HK2/ID4/IGFBP5/IL6/IRF6/ITGA2/LBH/LIMS2/MTCO2P12/NODAL/NRP1/PCK1/PCK2/PDGFRA/PLAG1/PNPT1/RAG1/SFRP1/SIX1/SNAI2/SOX9/TGFBR2/TGM2/TNC/TNFAIP3/UCP2/VTN/WNT2/WNT4/WT1/XDH	50
BP	GO:0046849	bone remodeling	15/1426	89/18903	0.00257131	0.040467	0.0336026	ADRB2/GPR55/IL6/P2RX7/PTH1R/PTK2B/S1PR1/SFRP1/SIGLEC15/SPP1/TMEM119/TNFAIP3/TNFRSF11B/UBASH3B/ZNF675	15
BP	GO:0010811	positive regulation of cell-substrate adhesion	19/1426	125/18903	0.00258962	0.040467	0.0336026	CASS4/CCR7/COL16A1/COL26A1/EDIL3/EMILIN1/FERMT1/FMN1/FOXF1/KDR/LIMS2/NPNT/NRP1/PRKCE/PTK2B/SFRP1/VIT/VTN/WNT4	19
BP	GO:0030511	positive regulation of transforming growth factor beta receptor signaling pathway	8/1426	33/18903	0.00259677	0.040467	0.0336026	CDKN1C/CDKN2B/CITED1/FERMT1/MIR21/MYOCD/NPNT/SLC2A10	8
BP	GO:0045736	negative regulation of cyclin-dependent protein serine/threonine kinase activity	8/1426	33/18903	0.00259677	0.040467	0.0336026	CDKN1A/CDKN1C/CDKN2B/CDKN2C/IPO7/MIR711/MYOCD/TNFAIP3	8
BP	GO:0090183	regulation of kidney development	8/1426	33/18903	0.00259677	0.040467	0.0336026	BMP4/GATA3/LHX1/MYC/SIX1/SOX9/WNT4/WT1	8
BP	GO:1903846	positive regulation of cellular response to transforming growth factor beta stimulus	8/1426	33/18903	0.00259677	0.040467	0.0336026	CDKN1C/CDKN2B/CITED1/FERMT1/MIR21/MYOCD/NPNT/SLC2A10	8
BP	GO:1904030	negative regulation of cyclin-dependent protein kinase activity	8/1426	33/18903	0.00259677	0.040467	0.0336026	CDKN1A/CDKN1C/CDKN2B/CDKN2C/IPO7/MIR711/MYOCD/TNFAIP3	8
BP	GO:0003197	endocardial cushion development	10/1426	48/18903	0.00268299	0.0413573	0.034342	BMP4/BMP5/CPLANE2/ENG/ERBB3/FOXF1/ROBO2/SNAI2/SOX9/TGFBR2	10
BP	GO:0046850	regulation of bone remodeling	10/1426	48/18903	0.00268299	0.0413573	0.034342	IL6/P2RX7/S1PR1/SFRP1/SIGLEC15/SPP1/TMEM119/TNFAIP3/TNFRSF11B/UBASH3B	10
BP	GO:0060976	coronary vasculature development	10/1426	48/18903	0.00268299	0.0413573	0.034342	ADAMTS6/APLN/BMP4/MYOCD/NRP1/PDGFRB/PRICKLE1/SEC24B/SMAD6/SPRED1	10
BP	GO:0061028	establishment of endothelial barrier	10/1426	48/18903	0.00268299	0.0413573	0.034342	CDH5/F11R/F2RL1/ICAM1/IL1B/PECAM1/PROC/RAP2C/ROBO4/TJP3	10
BP	GO:0001819	positive regulation of cytokine production	54/1426	486/18903	0.00269627	0.0413589	0.0343433	ADORA2B/ALOX15B/BCL3/C5/C5AR1/CCR7/CD274/CD4/CD55/CD58/CHI3L1/CRLF2/DDX21/EGR1/F2RL1/F3/FERMT1/GATA3/HIF1A/HLA-F/HLA-G/HSP90AA1/HTR2B/IFI16/IL12A/IL1A/IL1B/IL6/LPL/LUM/LY96/MIR21/NLRP3/NODAL/NOX5/P2RX7/PIK3CG/PLA2G3/PTGS2/PTPN22/RAB7B/RFTN1/RGCC/RIPK2/RUNX1/SEMA7A/SERPINB7/SERPINE1/SIGLEC16/SORL1/SPN/TLR4/TLR6/UCN	54
BP	GO:0048002	antigen processing and presentation of peptide antigen	12/1426	64/18903	0.00270491	0.0413589	0.0343433	CTSE/CTSS/FCGR1A/HLA-DMB/HLA-DOA/HLA-DQB1/HLA-DRB3/HLA-DRB4/HLA-DRB5/HLA-F/HLA-G/HLA-H	12
BP	GO:0050918	positive chemotaxis	12/1426	64/18903	0.00270491	0.0413589	0.0343433	BMP4/COLEC10/CXCL8/F2RL1/F3/GPNMB/ITGA2/KDR/NRP1/S1PR1/SCG2/SEMA5A	12
BP	GO:0032306	regulation of prostaglandin secretion	5/1426	14/18903	0.00272691	0.0413618	0.0343457	IL1A/IL1B/MAP2K6/P2RX7/PLA2G3	5
BP	GO:0032308	positive regulation of prostaglandin secretion	5/1426	14/18903	0.00272691	0.0413618	0.0343457	IL1A/IL1B/MAP2K6/P2RX7/PLA2G3	5
BP	GO:1902947	regulation of tau-protein kinase activity	5/1426	14/18903	0.00272691	0.0413618	0.0343457	C5AR1/DKK1/EGR1/HSP90AA1/SORL1	5
BP	GO:0033555	multicellular organismal response to stress	14/1426	81/18903	0.00277192	0.0419327	0.0348198	APOE/ASIC4/CRHR1/DPP4/GRIK2/GRPR/NPAS2/RAG1/RELN/SCN9A/THBS4/TRPA1/UCN/VDAC1	14
BP	GO:0045834	positive regulation of lipid metabolic process	22/1426	154/18903	0.00278189	0.0419668	0.0348481	AADAC/APOE/BMP6/CCR7/CNEP1R1/EPHA8/FABP3/FGF1/HTR2B/IL1A/IL1B/MFSD2A/PDGFRA/PDGFRB/PLA2G3/PLIN5/PPARGC1A/PRKAA1/PRKCE/PTGS2/PTK2B/WNT4	22
BP	GO:0002396	MHC protein complex assembly	6/1426	20/18903	0.00281107	0.0419668	0.0348481	HLA-DMB/HLA-DOA/HLA-DQB1/HLA-DRB3/HLA-DRB4/HLA-DRB5	6
BP	GO:0002501	peptide antigen assembly with MHC protein complex	6/1426	20/18903	0.00281107	0.0419668	0.0348481	HLA-DMB/HLA-DOA/HLA-DQB1/HLA-DRB3/HLA-DRB4/HLA-DRB5	6
BP	GO:0010310	regulation of hydrogen peroxide metabolic process	6/1426	20/18903	0.00281107	0.0419668	0.0348481	DUOXA1/MMP3/MPV17L/MTCO2P12/NOXA1/SNCA	6
BP	GO:0015732	prostaglandin transport	6/1426	20/18903	0.00281107	0.0419668	0.0348481	IL1A/IL1B/MAP2K6/P2RX7/PLA2G3/PTGS2	6
BP	GO:2001234	negative regulation of apoptotic signaling pathway	30/1426	233/18903	0.00282952	0.0421317	0.034985	ACKR3/BMP4/BMP5/CD44/COL2A1/DDIAS/FAIM2/FXN/GATA1/HIF1A/ICAM1/IFI6/IL1A/IL1B/ITGA6/MIR21/MIR210/MIR221/MPV17L/NRP1/PLAUR/PRKN/PTGS2/RTKN2/SCG2/SERPINE1/SNAI2/TAF9B/TNFAIP3/WNT4	30
BP	GO:2001237	negative regulation of extrinsic apoptotic signaling pathway	16/1426	99/18903	0.00292371	0.0434206	0.0360553	BMP4/BMP5/COL2A1/FAIM2/GATA1/ICAM1/IFI6/IL1A/IL1B/ITGA6/MIR221/NRP1/SCG2/SERPINE1/SNAI2/TNFAIP3	16
BP	GO:0045124	regulation of bone resorption	9/1426	41/18903	0.00297468	0.0440625	0.0365883	IL6/P2RX7/S1PR1/SIGLEC15/SPP1/TMEM119/TNFAIP3/TNFRSF11B/UBASH3B	9
BP	GO:0006979	response to oxidative stress	49/1426	434/18903	0.00301159	0.0444933	0.036946	ACOX2/ALDH3B1/ANKRD2/APOE/CCS/COL1A1/CRYAB/DAPK1/ERO1A/ETV5/FOSL1/FXN/GPR37/HBA1/HBA2/HIF1A/IL1A/IL6/MAP3K5/MGST1/MIR133A1/MIR21/MMP3/NET1/NUDT1/PDGFRA/PDGFRB/PDK1/PNPT1/PPARGC1A/PRDX5/PRKAA1/PRKN/PRNP/PRODH/PTGS2/PTK2B/RBM11/RNF112/SESN3/SNCA/TLR4/TLR6/TNFAIP3/TP53INP1/TRPA1/TRPM2/UCN/UCP2	49
BP	GO:0031345	negative regulation of cell projection organization	26/1426	194/18903	0.00302625	0.0445455	0.0369893	ABI3/APOE/CDH1/DKK1/DPYSL5/FAT3/LPAR1/MAP2/MIR196A1/MIR210/NEU4/NLGN1/NRP1/PRNP/RGMA/SEMA3A/SEMA3B/SEMA3G/SEMA5A/SEMA5B/SEMA7A/SLIT2/SPP1/SPRY2/VIM/ZNF365	26
BP	GO:0000302	response to reactive oxygen species	27/1426	204/18903	0.00304328	0.0445455	0.0369893	APOE/CCS/COL1A1/CRYAB/FOSL1/FXN/GPR37/HBA1/HBA2/HIF1A/IL1A/IL6/MAP3K5/MIR133A1/MIR21/NET1/PDGFRA/PDGFRB/PRDX5/PRKAA1/PTK2B/RNF112/SESN3/TNFAIP3/TRPA1/TRPM2/UCP2	27
BP	GO:0031032	actomyosin structure organization	27/1426	204/18903	0.00304328	0.0445455	0.0369893	ACTN2/ARHGEF15/CSRP2/EPB41L4B/F11R/LDB3/LMOD1/LPAR1/MIR21/MYLK3/MYO18B/MYOZ1/NRP1/OBSCN/OBSL1/PDGFRA/PDGFRB/PTK2B/RGCC/RHPN2P1/S1PR1/SFRP1/TCAP/TNNT1/TNNT2/WAS/WNT4	27
BP	GO:0045637	regulation of myeloid cell differentiation	28/1426	214/18903	0.00304645	0.0445455	0.0369893	CD4/CEACAM1/CTNNBIP1/EVI2B/FSTL3/GATA1/GPR55/H4C1/H4C2/H4C8/HIF1A/IL34/MIR221/MTURN/MYC/PLA2G3/PTK2B/RAB7B/RUNX1/SCIN/SFRP1/TESC/TLR4/TNFAIP6/TNFRSF11B/TRIB1/UBASH3B/ZNF675	28
BP	GO:0001666	response to hypoxia	36/1426	296/18903	0.00307691	0.0448755	0.0372634	AJUBA/AQP3/CD24/CPEB1/CRYAB/DDIT4/DPP4/EGR1/ERO1A/GNGT1/HIF1A/HK2/HSD11B2/IL1A/ITGA2/KCNMA1/MB/MIR21/MIR210/MTHFR/MYC/MYOCD/PDK1/PLAT/PLAU/PLOD2/PRKAA1/PRKCE/PTGIS/PTGS2/PTK2B/RGCC/SFRP1/STC1/TGFBR2/UCP2	36
BP	GO:0031960	response to corticosteroid	23/1426	165/18903	0.00310661	0.0449482	0.0373237	ASS1/BMP6/CCND1/COL1A1/DDIT4/ENG/ERRFI1/FAM107A/FOSL1/HSD11B2/IL6/PAPPA/PCK1/PCK2/PLAT/PTGS2/SCNN1A/SGK1/SLIT2/SLIT3/SSTR5/STC1/UCN	23
BP	GO:0035987	endodermal cell differentiation	10/1426	49/18903	0.00314733	0.0449482	0.0373237	COL12A1/COL5A1/COL7A1/DKK1/HMGA2/ITGA4/LAMA3/LAMB3/NODAL/VTN	10
BP	GO:0043300	regulation of leukocyte degranulation	10/1426	49/18903	0.00314733	0.0449482	0.0373237	ADGRE2/ADORA2B/BLK/CEACAM1/F2RL1/FOXF1/GATA1/HLA-F/PLA2G3/VAMP8	10
BP	GO:0045933	positive regulation of muscle contraction	10/1426	49/18903	0.00314733	0.0449482	0.0373237	ADRA2B/EDN2/HSP90AA1/ITGA2/MIR21/MYOCD/NPNT/PTGS2/RGS2/UCN	10
BP	GO:0099054	presynapse assembly	10/1426	49/18903	0.00314733	0.0449482	0.0373237	CBLN2/DKK1/IL1RAPL1/LRRTM3/NLGN1/SLITRK1/SLITRK3/SLITRK4/SLITRK6/SNCA	10
BP	GO:2000378	negative regulation of reactive oxygen species metabolic process	10/1426	49/18903	0.00314733	0.0449482	0.0373237	CRYAB/HIF1A/HK2/MIR21/MMP3/MPV17L/PLIN5/PRKN/SLC18A2/VDAC1	10
BP	GO:0002495	antigen processing and presentation of peptide antigen via MHC class II	8/1426	34/18903	0.00317482	0.0449482	0.0373237	CTSE/CTSS/HLA-DMB/HLA-DOA/HLA-DQB1/HLA-DRB3/HLA-DRB4/HLA-DRB5	8
BP	GO:0099174	regulation of presynapse organization	8/1426	34/18903	0.00317482	0.0449482	0.0373237	CBLN2/DKK1/IL1RAPL1/SLITRK1/SLITRK3/SLITRK4/SLITRK6/SNCA	8
BP	GO:1905606	regulation of presynapse assembly	8/1426	34/18903	0.00317482	0.0449482	0.0373237	CBLN2/DKK1/IL1RAPL1/SLITRK1/SLITRK3/SLITRK4/SLITRK6/SNCA	8
BP	GO:0042730	fibrinolysis	7/1426	27/18903	0.00317672	0.0449482	0.0373237	GP1BA/PLAT/PLAU/PLAUR/SERPINB2/SERPINE1/VTN	7
BP	GO:0048843	negative regulation of axon extension involved in axon guidance	7/1426	27/18903	0.00317672	0.0449482	0.0373237	NRP1/SEMA3A/SEMA3B/SEMA3G/SEMA5A/SEMA5B/SEMA7A	7
BP	GO:1900746	regulation of vascular endothelial growth factor signaling pathway	7/1426	27/18903	0.00317672	0.0449482	0.0373237	CADM4/DCN/IL12A/MIR21/SPRY2/TSPAN12/XDH	7
BP	GO:0051348	negative regulation of transferase activity	34/1426	276/18903	0.00321504	0.0453776	0.0376803	AJUBA/APOE/BMP4/CDKN1A/CDKN1C/CDKN2B/CDKN2C/CEACAM1/ERRFI1/GADD45B/IL1B/IPO7/MIR133A1/MIR711/MYOCD/PIK3IP1/PRKN/PTPN22/PTPRQ/RGS2/SERPINB3/SFRP1/SH2B3/SNCA/SOCS5/SORL1/SPRED1/SPRY2/SPRY4/TNFAIP3/TRIB1/TRIB2/UBASH3B/ZNF675	34
BP	GO:0050727	regulation of inflammatory response	47/1426	414/18903	0.00325199	0.0457854	0.0380189	ADORA2B/APOE/CCR7/CDH5/CMA1/CST7/DUOXA1/FCGR1A/FOXF1/GATA3/GGT1/GPR17/GPR4/IL1B/IL6/ITGA2/KLF4/LPL/MGLL/MIR21/MIR221/MIR6869/MMP3/NLRP11/NLRP3/NLRP6/NT5E/NUPR1/PIK3CG/PLA2G3/PROC/PSMA6/PTGIS/PTGS2/SEMA7A/SERPINE1/SNCA/SOCS5/TAFA3/TLR4/TNC/TNFAIP3/TNFAIP6/TNFRSF1B/USP18/VAMP8/ZBP1	47
BP	GO:1904019	epithelial cell apoptotic process	20/1426	137/18903	0.00328378	0.0461188	0.0382958	CCL2/CD248/CDH5/ECSCR/GATA3/HLA-G/ICAM1/IL6/ITGA4/KDR/MAP3K5/NUPR1/PIK3CG/PRKAA1/RGCC/SCG2/SEMA5A/SERPINE1/TGFBR2/TNFAIP3	20
BP	GO:0002831	regulation of response to biotic stimulus	42/1426	361/18903	0.00336704	0.0471718	0.0391701	APOE/BMP6/CD1D/CD274/CD55/CEACAM1/COLEC10/COLEC11/CR1/CXCL6/DAPK1/EMILIN1/F2RL1/FCN3/HLA-DRB3/HLA-F/HLA-G/HSP90AA1/IFI16/IL12A/IL1B/KLK5/LY96/LYAR/MIR21/PAK3/PIK3R6/PTPN22/PVR/PYDC5/RIPK2/RNF125/SERPINB4/SH2D1B/SIGLEC16/SOCS1/TLR4/TNFAIP3/TRIB1/TSPAN32/USP18/ZBP1	42
BP	GO:0014032	neural crest cell development	14/1426	83/18903	0.00349364	0.0487055	0.0404437	BMP4/FOLR1/HIF1A/HTR2B/KBTBD8/NRP1/SEMA3A/SEMA3B/SEMA3G/SEMA5A/SEMA5B/SEMA7A/SNAI2/SOX9	14
BP	GO:0030500	regulation of bone mineralization	14/1426	83/18903	0.00349364	0.0487055	0.0404437	ADRB2/BMP4/BMP6/GATA1/HIF1A/P2RX7/PKDCC/PTK2B/S1PR1/SOX9/SRGN/TMEM119/TXLNG/WNT4	14
BP	GO:0010517	regulation of phospholipase activity	12/1426	66/18903	0.00352791	0.048715	0.0404516	ANXA8/ANXA8L1/AVPR1B/C5AR1/GNA15/GPR55/HTR2B/LPAR1/PDGFRA/PDGFRB/RGS2/SNCA	12
BP	GO:0030219	megakaryocyte differentiation	12/1426	66/18903	0.00352791	0.048715	0.0404516	CDKN2B/FLI1/GATA1/GP1BA/H4C1/H4C2/H4C8/MTURN/RAB7B/SCIN/SH2B3/TESC	12
BP	GO:0060389	pathway-restricted SMAD protein phosphorylation	12/1426	66/18903	0.00352791	0.048715	0.0404516	BMP4/BMP5/BMP6/BMPER/DKK1/EMILIN1/ENG/LEFTY1/LEFTY2/NODAL/SMAD6/TGFBR2	12
BP	GO:0010463	mesenchymal cell proliferation	9/1426	42/18903	0.00353715	0.048715	0.0404516	BMP4/CTNNBIP1/FOXF1/KDR/MYC/SIX1/SOX9/TGFBR2/WNT2	9
BP	GO:0034142	toll-like receptor 4 signaling pathway	9/1426	42/18903	0.00353715	0.048715	0.0404516	F2RL1/LY96/PRKCE/PTPN22/RAB7B/RIPK2/TLR4/TNFAIP3/TNIP3	9
BP	GO:1904035	regulation of epithelial cell apoptotic process	17/1426	110/18903	0.00355959	0.0489057	0.0406099	CCL2/CD248/CDH5/ECSCR/GATA3/HLA-G/ICAM1/IL6/ITGA4/KDR/NUPR1/PRKAA1/RGCC/SCG2/SEMA5A/SERPINE1/TNFAIP3	17
BP	GO:0001656	metanephros development	15/1426	92/18903	0.00357201	0.0489581	0.0406535	BMP4/CITED1/EGR1/FMN1/GATA3/LAMB2/LHX1/MYC/PDGFRA/PDGFRB/ROBO2/SIX1/SOX9/WNT4/WT1	15
BP	GO:0002834	regulation of response to tumor cell	6/1426	21/18903	0.00368739	0.0498229	0.0413715	CD274/CEACAM1/DAPK1/HLA-DRB3/IL12A/PVR	6
BP	GO:0003177	pulmonary valve development	6/1426	21/18903	0.00368739	0.0498229	0.0413715	BMP4/GJA5/ROBO2/SLIT2/SMAD6/TNFRSF1B	6
BP	GO:0032305	positive regulation of icosanoid secretion	6/1426	21/18903	0.00368739	0.0498229	0.0413715	AVPR1B/IL1A/IL1B/MAP2K6/P2RX7/PLA2G3	6
BP	GO:0071498	cellular response to fluid shear stress	6/1426	21/18903	0.00368739	0.0498229	0.0413715	ASS1/KLF4/PTGS2/PTK2B/SOCS5/TFPI2	6
BP	GO:0010001	glial cell differentiation	29/1426	227/18903	0.00368766	0.0498229	0.0413715	C5AR1/CDKN2C/CRB1/DICER1/DNER/ERBB3/FA2H/FGF5/GPR17/ID4/IL1B/IL34/IL6/ITGB4/LAMB2/LPAR1/NRROS/PHGDH/PRDM8/RELN/RNF112/SOX9/TENM4/TLR4/TNFRSF1B/TNFRSF21/VIM/VTN/ZNF365	29
BP	GO:0048705	skeletal system morphogenesis	29/1426	227/18903	0.00368766	0.0498229	0.0413715	BMP4/BMP6/CHAD/COL13A1/COL1A1/COL2A1/COL3A1/CYP26B1/FGF6/FMN1/HHIP/HOXB2/HOXB4/HOXD10/IFT140/LHX1/MMP13/NODAL/P2RX7/PDGFRA/RARB/SFRP1/SGPL1/SIX1/SOX9/STC1/TGFBR2/TIPARP/TMEM119	29
CC	GO:0062023	collagen-containing extracellular matrix	70/1505	433/19869	1.15e-09	6.9e-07	6.5e-07	ADAMTS5/ADAMTS8/ADAMTSL4/AMBP/AMTN/ANXA8/APOE/BCAN/CILP/CMA1/COL12A1/COL13A1/COL14A1/COL16A1/COL17A1/COL1A1/COL20A1/COL26A1/COL2A1/COL3A1/COL4A4/COL5A1/COL7A1/COL8A2/COL9A3/CPA3/CTSS/DCN/EDIL3/EMILIN1/EYS/F3/FBN3/FCN3/HMCN1/HSP90AA1/HSPG2/ICAM1/ITGB4/KAZALD1/LAD1/LAMA3/LAMB2/LAMB3/LAMB4/LAMC2/LEFTY2/LOXL4/LUM/MFAP4/MMP28/NPNT/POSTN/RBP3/S100A4/SDC2/SEMA3B/SEMA7A/SERPINA3/SERPINB8/SERPINE1/SFRP1/S…	70
CC	GO:0005581	collagen trimer	24/1505	86/19869	1.34e-08	4.03e-06	3.79e-06	COL12A1/COL13A1/COL14A1/COL16A1/COL17A1/COL1A1/COL20A1/COL26A1/COL2A1/COL3A1/COL4A4/COL5A1/COL7A1/COL8A2/COL9A3/COLEC10/COLEC11/EMID1/EMILIN1/FCN3/LUM/SFTPA1/SFTPA2/SFTPD	24
CC	GO:0005788	endoplasmic reticulum lumen	47/1505	312/19869	4.58e-06	0.000913567	0.000860508	ADAMTS13/ADAMTS5/ADAMTSL1/ADAMTSL4/AMTN/APOE/BMP4/CD4/COL12A1/COL13A1/COL14A1/COL16A1/COL17A1/COL1A1/COL20A1/COL26A1/COL2A1/COL3A1/COL4A4/COL5A1/COL7A1/COL8A2/COL9A3/CYP2W1/ERO1A/FSTL3/H6PD/IGFBP1/IGFBP3/IGFBP5/IL12A/IL6/LAMB2/MSLN/PLAUR/PROC/PTGS2/SCG2/SDC2/SLC27A2/SPP1/TNC/TSPAN15/VGF/VTN/WNT4/WNT6	47
CC	GO:0005604	basement membrane	21/1505	99/19869	1.33e-05	0.00199164	0.00187596	AMTN/COL17A1/COL2A1/COL4A4/COL5A1/COL7A1/COL8A2/COL9A3/HMCN1/HSPG2/ITGB4/LAD1/LAMA3/LAMB2/LAMB3/LAMB4/LAMC2/NPNT/THBS4/TNC/VTN	21
CC	GO:0042611	MHC protein complex	9/1505	25/19869	5.37e-05	0.00536701	0.0050553	HLA-DMB/HLA-DOA/HLA-DQB1/HLA-DRB3/HLA-DRB4/HLA-DRB5/HLA-F/HLA-G/HLA-H	9
CC	GO:0009897	external side of plasma membrane	59/1505	462/19869	5.38e-05	0.00536701	0.0050553	ACKR3/AMOT/BTN3A3/CCR7/CCRL2/CD163L1/CD1D/CD22/CD24/CD248/CD274/CD3D/CD4/CDH5/CLEC4F/COLEC10/COLEC11/CRLF2/ENG/EPHA5/F3/FCGR1A/FCGRT/FCN3/FOLR1/GFRA1/GP1BA/HLA-F/HLA-G/HLA-H/ICAM1/IL11RA/IL21R/IL31RA/ITGA10/ITGA2/ITGA4/ITGA6/KDR/LY6G6C/LY6G6D/MAP3K5/NT5E/P2RX1/P2RX7/PDCD1LG2/PDGFRA/PRNP/S1PR1/SCART1/SEMA7A/SLAMF9/SPN/TGFBR2/TLR4/TMEM123/TRPM8/WNT2/XCR1	59
CC	GO:0098636	protein complex involved in cell adhesion	13/1505	52/19869	9.95e-05	0.00771611	0.00726797	EMILIN1/ITGA10/ITGA2/ITGA4/ITGA6/ITGB4/LAMB2/NLGN1/PLAU/PLAUR/TNC/TSPAN32/VTN	13
CC	GO:0005583	fibrillar collagen trimer	6/1505	12/19869	0.000115935	0.00771611	0.00726797	COL16A1/COL1A1/COL2A1/COL3A1/COL5A1/LUM	6
CC	GO:0098643	banded collagen fibril	6/1505	12/19869	0.000115935	0.00771611	0.00726797	COL16A1/COL1A1/COL2A1/COL3A1/COL5A1/LUM	6
CC	GO:0098644	complex of collagen trimers	8/1505	22/19869	0.000129757	0.00777245	0.00732103	COL16A1/COL1A1/COL2A1/COL3A1/COL4A4/COL5A1/COL7A1/LUM	8
CC	GO:1905286	serine-type peptidase complex	6/1505	13/19869	0.000201501	0.0109726	0.0103354	COLEC10/COLEC11/F3/FCN3/PLAU/PLAUR	6
CC	GO:0098637	protein complex involved in cell-matrix adhesion	6/1505	14/19869	0.000330049	0.0164749	0.0155181	EMILIN1/LAMB2/PLAU/PLAUR/TNC/VTN	6
CC	GO:0045334	clathrin-coated endocytic vesicle	17/1505	90/19869	0.000376897	0.0173663	0.0163576	ADRB2/APOE/AVPR2/CD3D/CD4/CEMIP/CHRM2/FCGR1A/HLA-DQB1/HLA-DRB3/HLA-DRB4/HLA-DRB5/SFTPA1/SFTPA2/SFTPD/SGIP1/VAMP8	17
CC	GO:0031225	anchored component of membrane	26/1505	169/19869	0.000418059	0.017887	0.0168481	ALPG/ALPP/BCAN/BST2/CD24/CD55/FOLR1/GAS1/GFRA1/GLIPR1L1/GP1BA/LY6G6C/LY6G6D/MSLN/NRN1/NT5E/NTM/OPCML/PLAUR/PRNP/PRSS42P/RGMA/RGMB/SEMA7A/TFPI/TREH	26
CC	GO:0005912	adherens junction	27/1505	179/19869	0.000450643	0.0179957	0.0169505	AJAP1/AJUBA/ALOX15B/CCDC85A/CDH1/CDH11/CDH18/CDH5/CEACAM1/CRB1/FLOT2/FMN1/FRMD4A/HMCN1/LAMA3/LDB3/LIN7A/LLGL2/MPP4/NECTIN4/PDLIM5/PKP2/PLEKHA7/PVR/SPTBN4/TNKS1BP1/TRIM29	27
CC	GO:0005614	interstitial matrix	5/1505	11/19869	0.000776691	0.0273669	0.0257775	ADAMTSL4/COL14A1/KAZALD1/TNC/VIT	5
CC	GO:1905370	serine-type endopeptidase complex	5/1505	11/19869	0.000776691	0.0273669	0.0257775	COLEC10/COLEC11/FCN3/PLAU/PLAUR	5
CC	GO:0042613	MHC class II protein complex	6/1505	17/19869	0.00111602	0.0371386	0.0349816	HLA-DMB/HLA-DOA/HLA-DQB1/HLA-DRB3/HLA-DRB4/HLA-DRB5	6
CC	GO:0043256	laminin complex	5/1505	12/19869	0.00124866	0.0393656	0.0370793	LAMA3/LAMB2/LAMB3/LAMB4/LAMC2	5
MF	GO:0005201	extracellular matrix structural constituent	37/1363	173/18432	3.33e-09	3.2e-06	2.91e-06	CD4/CHI3L1/CILP/COL12A1/COL13A1/COL14A1/COL16A1/COL17A1/COL1A1/COL2A1/COL3A1/COL4A4/COL5A1/COL7A1/COL8A2/COL9A3/DCN/EDIL3/EMILIN1/FBN3/HMCN1/HSPG2/LAMA3/LAMB2/LAMB3/LAMB4/LAMC2/LUM/MFAP4/NPNT/POSTN/SRPX/TFPI2/THSD4/TNC/TUFT1/VTN	37
MF	GO:0005178	integrin binding	33/1363	156/18432	3.08e-08	1.48e-05	1.35e-05	ACTN2/ADAMTS13/ADAMTS5/ADAMTS8/CCN5/COL16A1/COL3A1/COL5A1/EDIL3/EMILIN1/ESM1/F11R/FERMT1/FGF1/GFRA1/GPNMB/ICAM1/ICAM2/IL1B/ITGA10/ITGA2/ITGA4/ITGA6/ITGB4/KDR/LAMA3/LAMB2/LGALS12/NPNT/SEMA7A/SPP1/THBS4/VTN	33
MF	GO:0030546	signaling receptor activator activity	69/1363	498/18432	2.97e-07	8.86e-05	8.05e-05	AGRP/APLN/BMP4/BMP5/BMP6/C5/CCL2/CCL20/CCL27/CCL7/CMTM1/CMTM7/COLEC10/CXCL1/CXCL2/CXCL3/CXCL6/CXCL8/DAND5/DKK1/DPP4/EDN2/FGF1/FGF17/FGF5/FGF6/GAL/GNRH1/GPNMB/GREM2/GUCA2A/IL12A/IL1A/IL1B/IL24/IL34/IL6/LEFTY1/LEFTY2/NAMPT/NODAL/OSGIN1/POMC/PRKCE/PTHLH/SCG2/SECTM1/SEMA3A/SEMA3B/SEMA3G/SEMA5A/SEMA5B/SEMA7A/SLURP1/SPP1/STC1/TAFA3/THBS4/TNFRSF11B/TNFSF15/TNFSF8/UCN/VGF/VSTM1/WNT2/WNT4/WNT6/WNT8B/WNT9A	69
MF	GO:0048018	receptor ligand activity	68/1363	491/18432	3.68e-07	8.86e-05	8.05e-05	AGRP/APLN/BMP4/BMP5/BMP6/C5/CCL2/CCL20/CCL27/CCL7/CMTM1/CMTM7/COLEC10/CXCL1/CXCL2/CXCL3/CXCL6/CXCL8/DAND5/DKK1/DPP4/EDN2/FGF1/FGF17/FGF5/FGF6/GAL/GNRH1/GPNMB/GREM2/GUCA2A/IL12A/IL1A/IL1B/IL24/IL34/IL6/LEFTY1/LEFTY2/NAMPT/NODAL/OSGIN1/POMC/PTHLH/SCG2/SECTM1/SEMA3A/SEMA3B/SEMA3G/SEMA5A/SEMA5B/SEMA7A/SLURP1/SPP1/STC1/TAFA3/THBS4/TNFRSF11B/TNFSF15/TNFSF8/UCN/VGF/VSTM1/WNT2/WNT4/WNT6/WNT8B/WNT9A	68
MF	GO:0005125	cytokine activity	39/1363	237/18432	1.92e-06	0.000369917	0.000336012	BMP4/BMP5/BMP6/C5/CCL2/CCL20/CCL27/CCL7/CMTM1/CMTM7/CXCL1/CXCL2/CXCL3/CXCL6/CXCL8/GREM2/IL12A/IL1A/IL1B/IL24/IL34/IL6/LEFTY1/LEFTY2/NAMPT/NODAL/SCG2/SECTM1/SLURP1/SPP1/TNFRSF11B/TNFSF15/TNFSF8/VSTM1/WNT2/WNT4/WNT6/WNT8B/WNT9A	39
MF	GO:0030020	extracellular matrix structural constituent conferring tensile strength	13/1363	41/18432	4.63e-06	0.000671965	0.000610377	COL12A1/COL13A1/COL14A1/COL16A1/COL17A1/COL1A1/COL2A1/COL3A1/COL4A4/COL5A1/COL7A1/COL8A2/COL9A3	13
MF	GO:0005539	glycosaminoglycan binding	38/1363	237/18432	4.88e-06	0.000671965	0.000610377	ADAMTS5/ADAMTS8/ADGRE2/APOE/BCAN/BMP4/CCL7/CCN5/CD44/CEMIP/COL13A1/COL5A1/CXCL6/CXCL8/DCN/ENG/EVA1C/FBLN7/FGF1/GPNMB/GREM2/LAMC2/LIPH/LPL/NLRP3/NRP1/PDCD5/POSTN/PRNP/SEMA5A/SFRP1/SLIT2/SLIT3/TGFBR2/THBS4/TNFAIP6/VIT/VTN	38
MF	GO:0042277	peptide binding	46/1363	330/18432	2.36e-05	0.00284075	0.00258038	ADRB2/APOE/AVPR1B/AVPR2/CACNA1A/CD1D/CEMIP/CMA1/CRHBP/CRHR1/CRYAB/FBXO2/GIPR/GLP1R/GLP2R/GPR22/GPR37/GRIN1/GRPR/HLA-DQB1/HLA-DRB3/HLA-DRB5/HLA-F/HLA-G/HLA-H/HSPG2/ITGA2/KPNA4/LDLRAD3/NLGN1/NLRP6/NPY4R2/NPY6R/OPRL1/PFDN4/PRNP/PTGDR2/PTH1R/SORL1/SSTR1/SSTR5/TLR4/TLR6/TMEM158/TRBV12-3/VIPR2	46
MF	GO:0008528	G protein-coupled peptide receptor activity	26/1363	147/18432	2.67e-05	0.00285922	0.00259716	ACKR3/AVPR1B/AVPR2/CCR7/CCRL2/CRHR1/F2RL1/F2RL3/GAL/GIPR/GLP1R/GLP2R/GP1BA/GPR17/GPR37/GPR75/GRPR/NLRP6/NPY4R2/NPY6R/OPRL1/PTH1R/SSTR1/SSTR5/VIPR2/XCR1	26
MF	GO:0043394	proteoglycan binding	11/1363	36/18432	3.71e-05	0.00357016	0.00324294	APOE/COL2A1/COL5A1/CTSS/FBLN7/GPNMB/ITGA2/LPL/SEMA5A/SLIT2/TNC	11
MF	GO:0048407	platelet-derived growth factor binding	6/1363	11/18432	5.4e-05	0.00435488	0.00395573	COL1A1/COL2A1/COL3A1/COL5A1/PDGFRA/PDGFRB	6
MF	GO:0001653	peptide receptor activity	26/1363	153/18432	5.43e-05	0.00435488	0.00395573	ACKR3/AVPR1B/AVPR2/CCR7/CCRL2/CRHR1/F2RL1/F2RL3/GAL/GIPR/GLP1R/GLP2R/GP1BA/GPR17/GPR37/GPR75/GRPR/NLRP6/NPY4R2/NPY6R/OPRL1/PTH1R/SSTR1/SSTR5/VIPR2/XCR1	26
MF	GO:0023026	MHC class II protein complex binding	9/1363	27/18432	8.89e-05	0.00658548	0.0059819	CD4/HLA-DMB/HLA-DOA/HLA-DQB1/HLA-DRB3/HLA-DRB4/HLA-DRB5/HSP90AA1/HSPA8	9
MF	GO:0004857	enzyme inhibitor activity	49/1363	395/18432	0.000251103	0.0172723	0.0156892	AMBP/ANXA9/BST2/C5/CDKN1A/CDKN1C/CDKN2B/CDKN2C/COL7A1/CPAMD8/CRB2/CST1/CST7/GCHFR/HMSD/INKA2/ITIH3/MYOZ1/PDZD3/PI16/PPP1R14C/PRDX5/PRNP/RGS2/SERPINA3/SERPINA9/SERPINB11/SERPINB2/SERPINB3/SERPINB4/SERPINB7/SERPINB8/SERPINE1/SLIT2/SNCA/SNCB/SOCS1/SPINT2/SPRED1/SPRY2/SPRY4/SSPOP/TESC/TFPI/TFPI2/TRIB1/TRIB2/UCN/WDTC1	49
MF	GO:0033218	amide binding	50/1363	408/18432	0.000291949	0.0187431	0.0170252	ACBD4/ADRB2/APOE/AVPR1B/AVPR2/CACNA1A/CD1D/CEMIP/CMA1/CRHBP/CRHR1/CRYAB/FBXO2/FOLR1/GIPR/GLP1R/GLP2R/GLTPD2/GPR22/GPR37/GRIN1/GRPR/HLA-DQB1/HLA-DRB3/HLA-DRB5/HLA-F/HLA-G/HLA-H/HSPG2/ITGA2/KPNA4/LDLRAD3/NLGN1/NLRP6/NPY4R2/NPY6R/OPRL1/PFDN4/PRNP/PTGDR2/PTH1R/SORL1/SSTR1/SSTR5/TLR4/TLR6/TMEM158/TRBV12-3/VDAC1/VIPR2	50
MF	GO:0008201	heparin binding	26/1363	171/18432	0.000347161	0.0208947	0.0189796	ADAMTS5/ADAMTS8/APOE/BMP4/CCL7/CCN5/COL13A1/COL5A1/CXCL6/CXCL8/EVA1C/FBLN7/FGF1/GPNMB/GREM2/LAMC2/LIPH/LPL/NRP1/PDCD5/POSTN/SFRP1/SLIT2/SLIT3/THBS4/VTN	26
MF	GO:0042923	neuropeptide binding	9/1363	33/18432	0.000488365	0.0276644	0.0251289	GPR37/GRPR/NPY4R2/NPY6R/OPRL1/PTGDR2/SORL1/SSTR1/SSTR5	9
MF	GO:0031681	G-protein beta-subunit binding	7/1363	21/18432	0.000549587	0.0294029	0.026708	F2RL1/GNG12/GNG7/GNGT1/GNGT2/RASD1/RGS11	7
MF	GO:0030414	peptidase inhibitor activity	27/1363	187/18432	0.000620938	0.0314718	0.0285872	AMBP/BST2/C5/COL7A1/CPAMD8/CRB2/CST1/CST7/HMSD/ITIH3/PI16/PRDX5/PRNP/SERPINA3/SERPINA9/SERPINB11/SERPINB2/SERPINB3/SERPINB4/SERPINB7/SERPINB8/SERPINE1/SNCA/SPINT2/SSPOP/TFPI/TFPI2	27
MF	GO:0019838	growth factor binding	21/1363	132/18432	0.000678842	0.0326862	0.0296904	COL1A1/COL2A1/COL3A1/COL5A1/ENG/EPHA8/ERBB3/FGFBP2/IGFBP1/IGFBP3/IGFBP5/IL11RA/ITGA6/ITGB4/KAZALD1/KDR/NRP1/NRROS/PDGFRA/PDGFRB/TGFBR2	21
MF	GO:0004867	serine-type endopeptidase inhibitor activity	17/1363	98/18432	0.000793134	0.0363709	0.0330373	AMBP/COL7A1/CPAMD8/HMSD/ITIH3/SERPINA3/SERPINA9/SERPINB11/SERPINB2/SERPINB3/SERPINB4/SERPINB7/SERPINB8/SERPINE1/SPINT2/TFPI/TFPI2	17
MF	GO:0023023	MHC protein complex binding	9/1363	36/18432	0.000974817	0.0426704	0.0387595	CD4/HLA-DMB/HLA-DOA/HLA-DQB1/HLA-DRB3/HLA-DRB4/HLA-DRB5/HSP90AA1/HSPA8	9
